# Supplementary material for: Cyclo­hexyldimethyl­ammonium tetra­hydroxy­penta­borate
Source: Acta Crystallogr Sect E Struct Rep Online. 2008 Sep 17;64(Pt 10):m1269–70. doi: 10.1107/S1600536808028869 (PMC2959341; doi:10.1107/S1600536808028869)
Supplement: Supplementary file 1 [file e-64-m1269-sup1.cif]

##############################################################################
###                                                                        ###
###        Electronic paper (Acta Crystallographica Section E)             ###
###                                                                        ###
##############################################################################
#                                                                            #
# This CIF contains the data in a paper accepted for publication in Acta     #
# Crystallographica Section E. It conforms to the requirements of Notes      #
# for Authors for Section E, and has been peer reviewed under the auspices   #
# of the IUCr Commission on Journals.                                        #
#                                                                            #
# Full details of the Crystallographic Information File format               #
# are given in the paper "The Crystallographic Information File (CIF):       #
# a New Standard Archive File for Crystallography" by S. R. Hall, F. H.      #
# Allen and I. D. Brown [Acta Cryst. (1991), A47, 655-685].                  #
#                                                                            #
# The current version of the core CIF dictionary is obtainable from          #
# ftp://ftp.iucr.org/pub/cif_core.dic. The current version number is 2.4.    #
#                                                                            #
# Software is freely available for graphical display of the structure(s) in  #
# this CIF.  For information consult the CIF home page http://www.iucr.org/  #
# cif/home.html                                                              #
#                                                                            #
# This file may be used for bona fide research purposes within the           #
# scientific community so long as proper attribution is given to the journal # 
# article from which it was obtained.                                        #
#                                                                            #
##############################################################################
                                             
data_global
_audit_creation_method     SHELXL-97
_journal_date_recd_electronic     2008-08-30
_journal_date_accepted     2008-09-09
_journal_name_full     'Acta Crystallographica, Section E'
_journal_year     2008
_journal_volume     64
_journal_issue     10
_journal_page_first     m1269
_journal_page_last     m1270
_journal_paper_category     QM
_journal_coeditor_code     MG2056
_publ_contact_author_name     'Ph.D. Guo-Ming Wang'
_publ_contact_author_address
; Department of Chemistry
Teachers College of Qingdao University
Qingdao, Shandong 266071
People's Republic of China
;
_publ_contact_author_email     gmwang_pub@163.com
_publ_contact_author_phone     '+86 532 85956024'
_publ_section_title
;
Cyclohexyldimethylammonium tetrahydroxypentaborate
;
_publ_section_title_footnote     .
loop_
    _publ_author_name
    _publ_author_address
    'Hui Li'
;
Department of Chemistry
Teachers College of Qingdao University
Qingdao, Shandong 266071
People's Republic of China
;
    'Guo-Ming Wang'
;
Department of Chemistry
Teachers College of Qingdao University
Qingdao, Shandong 266071
People's Republic of China
;
    'Shu-Yun Xue'
;
Department of Chemistry
Teachers College of Qingdao University
Qingdao, Shandong 266071
People's Republic of China
;
    'Qiang Liang'
;
Department of Chemistry
Teachers College of Qingdao University
Qingdao, Shandong 266071
People's Republic of China
;
data_I
_audit_creation_method     SHELXL-97
_chemical_name_systematic
;
Cyclohexyldimethylammonium tetrahydroxypentaborate
;
_chemical_name_common     ?
_chemical_formula_moiety     'C8 H18 N 1+, B5 H4 O10 1-'
_chemical_formula_sum     'C8 H22 B5 N O10'
_chemical_formula_iupac     'C8 H18 N+, B5 H4 O10-'
_chemical_formula_weight     346.32
_chemical_melting_point     ?
_symmetry_cell_setting     triclinic
_symmetry_space_group_name_H-M     'P -1'
_symmetry_space_group_name_Hall     '-P 1'
loop_
    _symmetry_equiv_pos_as_xyz
    'x, y, z'
    '-x, -y, -z'
_cell_length_a     8.6971(4)
_cell_length_b     9.8990(2)
_cell_length_c     10.2300(3)
_cell_angle_alpha     74.591(3)
_cell_angle_beta     74.442(2)
_cell_angle_gamma     82.190(5)
_cell_volume     815.98(5)
_cell_formula_units_Z     2
_cell_measurement_reflns_used     6623
_cell_measurement_theta_min     2.14
_cell_measurement_theta_max     26.49
_cell_measurement_temperature     295(2)
_exptl_crystal_description     block
_exptl_crystal_colour     colorless
_exptl_crystal_size_max     0.45
_exptl_crystal_size_mid     0.45
_exptl_crystal_size_min     0.45
_exptl_crystal_density_diffrn     1.410
_exptl_crystal_density_meas     ?
_exptl_crystal_density_method     'not measured'
_exptl_crystal_F_000     364
_exptl_absorpt_coefficient_mu     0.118
_exptl_absorpt_correction_type     multi-scan
_exptl_absorpt_process_details     '(SADABS; Sheldrick, 1996)'
_exptl_absorpt_correction_T_min     0.9486
_exptl_absorpt_correction_T_max     0.9486
_exptl_special_details
;
;
_diffrn_ambient_temperature     295(2)
_diffrn_radiation_type     MoK\a
_diffrn_radiation_wavelength     0.71073
_diffrn_radiation_source     'fine-focus sealed tube'
_diffrn_radiation_monochromator     graphite
_diffrn_measurement_device_type
                                'Bruker SMART APEX area-detector diffractometer'
_diffrn_measurement_method     '\f and \w scans'
_diffrn_detector_area_resol_mean     ?
_diffrn_reflns_number     6623
_diffrn_reflns_av_R_equivalents     0.0255
_diffrn_reflns_av_sigmaI/netI     0.0369
_diffrn_reflns_theta_min     2.14
_diffrn_reflns_theta_max     26.49
_diffrn_reflns_theta_full     26.49
_diffrn_measured_fraction_theta_max     0.981
_diffrn_measured_fraction_theta_full     0.981
_diffrn_reflns_limit_h_min     -10
_diffrn_reflns_limit_h_max     10
_diffrn_reflns_limit_k_min     -12
_diffrn_reflns_limit_k_max     12
_diffrn_reflns_limit_l_min     -12
_diffrn_reflns_limit_l_max     12
_diffrn_standards_number     0
_diffrn_standards_interval_count     .
_diffrn_standards_interval_time     .
_diffrn_standards_decay_%     ?
_refine_special_details
;
Refinement of <i>F</i>^2^ against ALL reflections. The weighted <i>R</i>-factor
<i>wR</i> and goodness of fit <i>S</i> are based on <i>F</i>^2^, conventional
<i>R</i>-factors <i>R</i> are based on <i>F</i>, with <i>F</i> set to zero for
negative <i>F</i>^2^. The threshold expression of <i>F</i>^2^ >
\s(<i>F</i>^2^) is used only for calculating <i>R</i>-factors(gt) <i>etc</i>.
and is not relevant to the choice of reflections for refinement.
<i>R</i>-factors based on <i>F</i>^2^ are statistically about twice as large
as those based on <i>F</i>, and <i>R</i>- factors based on ALL data will be
even larger.
;
_reflns_number_total     3318
_reflns_number_gt     2536
_reflns_threshold_expression     'I>2\s(I)'
_refine_ls_structure_factor_coef     Fsqd
_refine_ls_matrix_type     full
_refine_ls_R_factor_all     0.0581
_refine_ls_R_factor_gt     0.0444
_refine_ls_wR_factor_gt     0.1126
_refine_ls_wR_factor_ref     0.1194
_refine_ls_goodness_of_fit_ref     1.077
_refine_ls_restrained_S_all     1.077
_refine_ls_number_reflns     3318
_refine_ls_number_parameters     218
_refine_ls_number_restraints     0
_refine_ls_hydrogen_treatment     constr
_refine_ls_weighting_scheme     calc
_refine_ls_weighting_details
         'calc w=1/[\s^2^(Fo^2^)+(0.0587P)^2^+0.0744P] where P=(Fo^2^+2Fc^2^)/3'
_atom_sites_solution_hydrogens     geom
_atom_sites_solution_primary     direct
_atom_sites_solution_secondary     difmap
_refine_ls_shift/su_max     0.000
_refine_ls_shift/su_mean     0.000
_refine_diff_density_max     0.226
_refine_diff_density_min     -0.292
_refine_ls_extinction_method     SHELXL
_refine_ls_extinction_coef     0.058(6)
_refine_ls_extinction_expression
                                  'Fc^*^=kFc[1+0.001xFc^2^\l^3^/sin(2\q)]^-1/4^'
loop_
    _atom_type_symbol
    _atom_type_description
    _atom_type_scat_dispersion_real
    _atom_type_scat_dispersion_imag
    _atom_type_scat_source
    'C' 'C' 0.0033 0.0016
                         'International Tables Vol C Tables 4.2.6.8 and 6.1.1.4'
    'H' 'H' 0.0000 0.0000
                         'International Tables Vol C Tables 4.2.6.8 and 6.1.1.4'
    'B' 'B' 0.0013 0.0007
                         'International Tables Vol C Tables 4.2.6.8 and 6.1.1.4'
    'N' 'N' 0.0061 0.0033
                         'International Tables Vol C Tables 4.2.6.8 and 6.1.1.4'
    'O' 'O' 0.0106 0.0060
                         'International Tables Vol C Tables 4.2.6.8 and 6.1.1.4'
_computing_data_collection     'SMART (Bruker, 2002)'
_computing_cell_refinement     'SAINT-Plus (Bruker, 2002)'
_computing_data_reduction     'SAINT-Plus (Bruker, 2002)'
_computing_structure_solution     'SHELXS97 (Sheldrick, 2008)'
_computing_structure_refinement     'SHELXL97 (Sheldrick, 2008)'
_computing_molecular_graphics     'SHELXTL (Sheldrick, 2008)'
_computing_publication_material     'SHELXL97 (Sheldrick, 2008)'
loop_
    _atom_site_type_symbol
    _atom_site_label
    _atom_site_fract_x
    _atom_site_fract_y
    _atom_site_fract_z
    _atom_site_U_iso_or_equiv
    _atom_site_adp_type
    _atom_site_calc_flag
    _atom_site_refinement_flags
    _atom_site_occupancy
    _atom_site_disorder_assembly
    _atom_site_disorder_group
    B B1 0.3071(2) 1.10774(18) 0.59941(19) 0.0342(4) Uani d . 1 . .
    B B2 0.1056(2) 1.1184(2) 0.8073(2) 0.0372(4) Uani d . 1 . .
    B B3 0.3133(2) 0.92080(17) 0.81503(17) 0.0296(4) Uani d . 1 . .
    B B4 0.3702(2) 0.66200(18) 0.88838(18) 0.0309(4) Uani d . 1 . .
    B B5 0.5114(2) 0.81317(18) 0.95617(18) 0.0311(4) Uani d . 1 . .
    O O1 0.35979(15) 1.16205(12) 0.46086(12) 0.0477(3) Uani d . 1 . .
    H H1A 0.4376 1.1133 0.4291 0.072 Uiso calc R 1 . .
    O O2 0.17524(14) 1.17636(12) 0.66942(12) 0.0480(3) Uani d . 1 . .
    O O3 -0.02096(16) 1.18988(13) 0.87215(13) 0.0555(4) Uani d . 1 . .
    H H3A -0.0641 1.1391 0.9470 0.083 Uiso calc R 1 . .
    O O4 0.16229(13) 0.99089(11) 0.87271(11) 0.0362(3) Uani d . 1 . .
    O O5 0.37677(12) 0.98883(11) 0.66764(10) 0.0328(3) Uani d . 1 . .
    O O6 0.42790(13) 0.92583(10) 0.89591(11) 0.0334(3) Uani d . 1 . .
    O O7 0.28642(13) 0.77398(10) 0.82604(11) 0.0331(3) Uani d . 1 . .
    O O8 0.61961(15) 0.82028(12) 1.02584(13) 0.0454(3) Uani d . 1 . .
    H H8A 0.6045 0.8953 1.0486 0.068 Uiso calc R 1 . .
    O O9 0.48965(13) 0.67959(11) 0.94784(12) 0.0375(3) Uani d . 1 . .
    O O10 0.33377(15) 0.53291(11) 0.89197(13) 0.0453(3) Uani d . 1 . .
    H H10A 0.3859 0.4736 0.9386 0.068 Uiso calc R 1 . .
    C C2 0.2698(4) 0.5351(3) 0.4335(3) 0.0907(9) Uani d . 1 . .
    H H2A 0.3327 0.4461 0.4360 0.109 Uiso calc R 1 . .
    H H2B 0.1854 0.5349 0.3880 0.109 Uiso calc R 1 . .
    C C1 0.3752(4) 0.6525(3) 0.3495(3) 0.0884(8) Uani d . 1 . .
    H H1B 0.4659 0.6475 0.3892 0.106 Uiso calc R 1 . .
    H H1C 0.4156 0.6425 0.2542 0.106 Uiso calc R 1 . .
    C C4 0.1958(3) 0.5485(2) 0.5814(2) 0.0685(6) Uani d . 1 . .
    H H4A 0.1248 0.4738 0.6301 0.082 Uiso calc R 1 . .
    H H4B 0.2793 0.5392 0.6304 0.082 Uiso calc R 1 . .
    C C3 0.2836(3) 0.7915(3) 0.3491(2) 0.0677(6) Uani d . 1 . .
    H H3B 0.2010 0.8008 0.2990 0.081 Uiso calc R 1 . .
    H H3C 0.3552 0.8659 0.3005 0.081 Uiso calc R 1 . .
    C C5 0.2074(3) 0.8069(2) 0.4963(2) 0.0552(5) Uani d . 1 . .
    H H5A 0.2908 0.8097 0.5421 0.066 Uiso calc R 1 . .
    H H5B 0.1428 0.8952 0.4922 0.066 Uiso calc R 1 . .
    C C6 0.1036(2) 0.6880(2) 0.58154(18) 0.0464(4) Uani d . 1 . .
    H H6A 0.0141 0.6920 0.5391 0.056 Uiso calc R 1 . .
    C C7 -0.0497(3) 0.5880(3) 0.8280(3) 0.0899(9) Uani d . 1 . .
    H H7A -0.0881 0.6078 0.9185 0.135 Uiso calc R 1 . .
    H H7B 0.0219 0.5050 0.8341 0.135 Uiso calc R 1 . .
    H H7D -0.1386 0.5732 0.7956 0.135 Uiso calc R 1 . .
    C C8 -0.0711(3) 0.8397(3) 0.7322(3) 0.0774(7) Uani d . 1 . .
    H H8B -0.1092 0.8485 0.8270 0.116 Uiso calc R 1 . .
    H H8E -0.1603 0.8354 0.6953 0.116 Uiso calc R 1 . .
    H H8C -0.0124 0.9194 0.6767 0.116 Uiso calc R 1 . .
    N N1 0.03619(19) 0.70824(19) 0.72858(16) 0.0540(4) Uani d . 1 . .
    H H1D 0.1208 0.7174 0.7614 0.065 Uiso calc R 1 . .
loop_
    _atom_site_aniso_label
    _atom_site_aniso_U_11
    _atom_site_aniso_U_22
    _atom_site_aniso_U_33
    _atom_site_aniso_U_12
    _atom_site_aniso_U_13
    _atom_site_aniso_U_23
    B1 0.0377(10) 0.0291(9) 0.0329(9) 0.0001(8) -0.0099(8) -0.0021(7)
    B2 0.0364(10) 0.0328(10) 0.0367(10) 0.0043(8) -0.0081(8) -0.0027(8)
    B3 0.0345(9) 0.0252(8) 0.0286(9) 0.0013(7) -0.0110(7) -0.0038(7)
    B4 0.0346(9) 0.0268(9) 0.0308(9) -0.0004(7) -0.0100(7) -0.0050(7)
    B5 0.0318(9) 0.0298(9) 0.0316(9) 0.0026(7) -0.0096(7) -0.0075(7)
    O1 0.0515(8) 0.0430(7) 0.0336(6) 0.0102(6) -0.0047(5) 0.0038(5)
    O2 0.0495(8) 0.0379(7) 0.0381(7) 0.0151(5) -0.0026(5) 0.0048(5)
    O3 0.0515(8) 0.0468(8) 0.0467(7) 0.0198(6) 0.0006(6) 0.0008(6)
    O4 0.0361(6) 0.0325(6) 0.0319(6) 0.0059(5) -0.0056(5) -0.0010(5)
    O5 0.0364(6) 0.0296(6) 0.0284(6) 0.0036(4) -0.0073(4) -0.0037(4)
    O6 0.0422(6) 0.0247(5) 0.0361(6) 0.0024(5) -0.0179(5) -0.0062(4)
    O7 0.0372(6) 0.0274(6) 0.0370(6) -0.0002(5) -0.0177(5) -0.0037(4)
    O8 0.0540(8) 0.0337(6) 0.0605(8) 0.0078(5) -0.0354(6) -0.0155(5)
    O9 0.0439(7) 0.0248(6) 0.0496(7) 0.0050(5) -0.0261(5) -0.0076(5)
    O10 0.0546(8) 0.0262(6) 0.0614(8) -0.0016(5) -0.0320(6) -0.0036(5)
    C2 0.130(2) 0.0621(16) 0.0858(19) 0.0030(16) -0.0256(18) -0.0321(14)
    C1 0.0910(19) 0.101(2) 0.0638(15) 0.0082(16) -0.0015(14) -0.0295(15)
    C4 0.0907(17) 0.0440(12) 0.0684(15) -0.0043(11) -0.0254(13) -0.0035(10)
    C3 0.0751(15) 0.0731(15) 0.0487(12) -0.0154(12) -0.0111(11) -0.0032(11)
    C5 0.0682(13) 0.0471(11) 0.0508(11) -0.0127(10) -0.0154(10) -0.0073(9)
    C6 0.0485(11) 0.0532(11) 0.0407(10) -0.0104(9) -0.0183(8) -0.0055(8)
    C7 0.0835(18) 0.125(2) 0.0532(14) -0.0480(17) -0.0113(13) 0.0068(14)
    C8 0.0516(13) 0.110(2) 0.0765(16) 0.0118(13) -0.0205(12) -0.0362(15)
    N1 0.0436(9) 0.0767(12) 0.0442(9) -0.0127(8) -0.0178(7) -0.0071(8)
_geom_special_details
;
All e.s.d.'s (except the e.s.d. in the dihedral angle between two l.s. planes)
are estimated using the full covariance matrix. The cell e.s.d.'s are taken
into account individually in the estimation of e.s.d.'s in distances, angles
and torsion angles; correlations between e.s.d.'s in cell parameters are only
used when they are defined by crystal symmetry. An approximate (isotropic)
treatment of cell e.s.d.'s is used for estimating e.s.d.'s involving l.s.
planes.
;
loop_
    _geom_bond_atom_site_label_1
    _geom_bond_atom_site_label_2
    _geom_bond_site_symmetry_2
    _geom_bond_distance
    _geom_bond_publ_flag
    B1 O1 . 1.350(2) yes
    B1 O5 . 1.3552(19) yes
    B1 O2 . 1.377(2) yes
    B2 O3 . 1.341(2) yes
    B2 O4 . 1.357(2) yes
    B2 O2 . 1.375(2) yes
    B3 O4 . 1.452(2) yes
    B3 O5 . 1.4651(19) yes
    B3 O6 . 1.469(2) yes
    B3 O7 . 1.473(2) yes
    B4 O10 . 1.346(2) yes
    B4 O7 . 1.3491(19) yes
    B4 O9 . 1.387(2) yes
    B5 O8 . 1.343(2) yes
    B5 O6 . 1.3439(19) yes
    B5 O9 . 1.388(2) yes
    O1 H1A . 0.8200 no
    O3 H3A . 0.8200 no
    O8 H8A . 0.8200 no
    O10 H10A . 0.8200 no
    C2 C1 . 1.506(4) no
    C2 C4 . 1.510(3) no
    C2 H2A . 0.9700 no
    C2 H2B . 0.9700 no
    C1 C3 . 1.492(4) no
    C1 H1B . 0.9700 no
    C1 H1C . 0.9700 no
    C4 C6 . 1.500(3) no
    C4 H4A . 0.9700 no
    C4 H4B . 0.9700 no
    C3 C5 . 1.513(3) no
    C3 H3B . 0.9700 no
    C3 H3C . 0.9700 no
    C5 C6 . 1.510(3) no
    C5 H5A . 0.9700 no
    C5 H5B . 0.9700 no
    C6 N1 . 1.517(2) no
    C6 H6A . 0.9800 no
    C7 N1 . 1.484(3) no
    C7 H7A . 0.9600 no
    C7 H7B . 0.9600 no
    C7 H7D . 0.9600 no
    C8 N1 . 1.497(3) no
    C8 H8B . 0.9600 no
    C8 H8E . 0.9600 no
    C8 H8C . 0.9600 no
    N1 H1D . 0.9100 no
loop_
    _geom_angle_atom_site_label_1
    _geom_angle_atom_site_label_2
    _geom_angle_atom_site_label_3
    _geom_angle_site_symmetry_1
    _geom_angle_site_symmetry_3
    _geom_angle
    _geom_angle_publ_flag
    O1 B1 O5 . . 122.22(15) yes
    O1 B1 O2 . . 117.10(14) yes
    O5 B1 O2 . . 120.66(14) yes
    O3 B2 O4 . . 121.91(16) yes
    O3 B2 O2 . . 117.92(15) yes
    O4 B2 O2 . . 120.14(15) yes
    O4 B3 O5 . . 111.21(12) yes
    O4 B3 O6 . . 108.43(12) yes
    O5 B3 O6 . . 109.57(13) yes
    O4 B3 O7 . . 108.58(13) yes
    O5 B3 O7 . . 108.76(12) yes
    O6 B3 O7 . . 110.28(12) yes
    O10 B4 O7 . . 118.13(15) yes
    O10 B4 O9 . . 121.04(14) yes
    O7 B4 O9 . . 120.83(14) yes
    O8 B5 O6 . . 123.78(14) yes
    O8 B5 O9 . . 115.84(14) yes
    O6 B5 O9 . . 120.38(14) yes
    B1 O1 H1A . . 109.5 no
    B2 O2 B1 . . 119.89(13) no
    B2 O3 H3A . . 109.5 no
    B2 O4 B3 . . 123.53(13) no
    B1 O5 B3 . . 123.25(13) no
    B5 O6 B3 . . 124.60(12) no
    B4 O7 B3 . . 123.84(12) no
    B5 O8 H8A . . 109.5 no
    B4 O9 B5 . . 119.28(12) no
    B4 O10 H10A . . 109.5 no
    C1 C2 C4 . . 112.3(2) no
    C1 C2 H2A . . 109.1 no
    C4 C2 H2A . . 109.1 no
    C1 C2 H2B . . 109.1 no
    C4 C2 H2B . . 109.1 no
    H2A C2 H2B . . 107.9 no
    C3 C1 C2 . . 110.5(2) no
    C3 C1 H1B . . 109.6 no
    C2 C1 H1B . . 109.6 no
    C3 C1 H1C . . 109.6 no
    C2 C1 H1C . . 109.6 no
    H1B C1 H1C . . 108.1 no
    C6 C4 C2 . . 110.61(18) no
    C6 C4 H4A . . 109.5 no
    C2 C4 H4A . . 109.5 no
    C6 C4 H4B . . 109.5 no
    C2 C4 H4B . . 109.5 no
    H4A C4 H4B . . 108.1 no
    C1 C3 C5 . . 111.33(19) no
    C1 C3 H3B . . 109.4 no
    C5 C3 H3B . . 109.4 no
    C1 C3 H3C . . 109.4 no
    C5 C3 H3C . . 109.4 no
    H3B C3 H3C . . 108.0 no
    C6 C5 C3 . . 112.21(17) no
    C6 C5 H5A . . 109.2 no
    C3 C5 H5A . . 109.2 no
    C6 C5 H5B . . 109.2 no
    C3 C5 H5B . . 109.2 no
    H5A C5 H5B . . 107.9 no
    C4 C6 C5 . . 110.93(18) no
    C4 C6 N1 . . 111.82(15) no
    C5 C6 N1 . . 109.11(15) no
    C4 C6 H6A . . 108.3 no
    C5 C6 H6A . . 108.3 no
    N1 C6 H6A . . 108.3 no
    N1 C7 H7A . . 109.5 no
    N1 C7 H7B . . 109.5 no
    H7A C7 H7B . . 109.5 no
    N1 C7 H7D . . 109.5 no
    H7A C7 H7D . . 109.5 no
    H7B C7 H7D . . 109.5 no
    N1 C8 H8B . . 109.5 no
    N1 C8 H8E . . 109.5 no
    H8B C8 H8E . . 109.5 no
    N1 C8 H8C . . 109.5 no
    H8B C8 H8C . . 109.5 no
    H8E C8 H8C . . 109.5 no
    C7 N1 C8 . . 108.9(2) no
    C7 N1 C6 . . 114.16(19) no
    C8 N1 C6 . . 112.63(16) no
    C7 N1 H1D . . 106.9 no
    C8 N1 H1D . . 106.9 no
    C6 N1 H1D . . 106.9 no
loop_
    _geom_hbond_atom_site_label_D
    _geom_hbond_atom_site_label_H
    _geom_hbond_atom_site_label_A
    _geom_hbond_site_symmetry_A
    _geom_hbond_distance_DH
    _geom_hbond_distance_HA
    _geom_hbond_distance_DA
    _geom_hbond_angle_DHA
    _geom_hbond_publ_flag
    O1 H1A O5 2_676 0.82 1.96 2.7759(16) 173.5 yes
    O3 H3A O4 2_577 0.82 1.99 2.8143(16) 177.6 yes
    O8 H8A O6 2_677 0.82 1.96 2.7816(15) 178.9 yes
    O10 H10A O9 2_667 0.82 2.03 2.8477(15) 177.6 yes
    N1 H1D O7 . 0.91 1.94 2.8368(18) 169.2 yes
