# Supplementary material for: Cyclo­hexyldimethyl­ammonium tetra­hydroxy­penta­borate
Source: Acta Crystallogr Sect E Struct Rep Online. 2008 Sep 17;64(Pt 10):m1269–70. doi: 10.1107/S1600536808028869 (PMC2959341; doi:10.1107/S1600536808028869)
Supplement: Supplementary file 2 [file e-64-m1269-Isup2.hkl]

# 
# h,k,l, Fc-squared, Fo-squared, sigma(Fo-squared) and status flag 
# 
data_I
_shelx_title ' 1 in P-1' 
_shelx_refln_list_code          4 
_shelx_F_calc_maximum      127.70 
_exptl_crystal_F_000       364.00 
_reflns_d_resolution_high  0.7967 
 
loop_ 
 _symmetry_equiv_pos_as_xyz 
 'x, y, z' 
 '-x, -y, -z' 
 
_cell_length_a     8.6971 
_cell_length_b     9.8990 
_cell_length_c    10.2300 
_cell_angle_alpha  74.591 
_cell_angle_beta   74.442 
_cell_angle_gamma  82.190 
 
_shelx_F_squared_multiplier     1.000 
 
loop_ 
 _refln_index_h 
 _refln_index_k 
 _refln_index_l 
 _refln_F_squared_calc 
 _refln_F_squared_meas 
 _refln_F_squared_sigma 
 _refln_observed_status 
   1   0   0      162.43      189.28      3.33 o 
   2   0   0       16.47       18.40      0.73 o 
   3   0   0     1033.23     1023.52     17.37 o 
   4   0   0      332.65      340.59      6.42 o 
   5   0   0        5.66        3.56      0.52 o 
   6   0   0      237.87      231.12     10.39 o 
   7   0   0       23.56       24.95      2.06 o 
   8   0   0        2.49        2.34      1.85 o 
   9   0   0       47.92       50.83      3.69 o 
  10   0   0       13.28       12.17      2.15 o 
 -10   1   0        1.90        4.74      1.61 o 
  -9   1   0       14.37       11.11      2.76 o 
  -8   1   0       46.82       41.18      5.35 o 
  -7   1   0        9.56        8.51      1.34 o 
  -6   1   0       29.60       28.35      1.39 o 
  -5   1   0       53.54       56.74      2.18 o 
  -4   1   0      873.56      901.23     15.62 o 
  -3   1   0       82.25       81.08      6.00 o 
  -2   1   0       81.38       76.52      1.73 o 
  -1   1   0     1637.11     1680.69     37.94 o 
   0   1   0     1246.88     1103.33     19.19 o 
   1   1   0      374.99      334.03      5.74 o 
   2   1   0       75.08       96.41      3.30 o 
   3   1   0      343.49      350.12      7.34 o 
   4   1   0       66.41       68.60      2.58 o 
   5   1   0      714.59      731.84     15.85 o 
   6   1   0       23.35       20.60      2.04 o 
   7   1   0       92.58       88.85      3.68 o 
   8   1   0        9.30        7.91      2.66 o 
   9   1   0        2.47        3.39      1.65 o 
  10   1   0       15.55       18.08      2.43 o 
 -10   2   0       62.28       70.96      6.41 o 
  -9   2   0       37.52       48.22      5.13 o 
  -8   2   0      138.02      136.97      5.18 o 
  -7   2   0        0.26        1.18      0.82 o 
  -6   2   0       34.34       33.36      1.74 o 
  -5   2   0       89.38       93.75      6.52 o 
  -4   2   0      354.29      347.46      6.69 o 
  -3   2   0      299.87      307.25      6.94 o 
  -2   2   0      982.37      955.27     18.18 o 
  -1   2   0      632.32      599.86     11.54 o 
   0   2   0      569.14      548.50      9.35 o 
   1   2   0     2543.71     2394.83     81.29 o 
   2   2   0      149.38      130.35      2.65 o 
   3   2   0      602.65      591.44     10.36 o 
   4   2   0      622.32      659.89     11.66 o 
   5   2   0      585.01      642.81     18.00 o 
   6   2   0       25.38       25.84      1.84 o 
   7   2   0       35.24       38.19      2.35 o 
   8   2   0        2.94        3.41      1.20 o 
   9   2   0        0.01        0.56      1.06 o 
  10   2   0        1.27        1.43      1.47 o 
  -9   3   0        1.75        2.67      2.16 o 
  -8   3   0       39.23       38.36      4.37 o 
  -7   3   0        0.27        0.59      0.88 o 
  -6   3   0       33.53       32.43      1.65 o 
  -5   3   0       77.63       75.74      2.36 o 
  -4   3   0      193.29      167.18      3.82 o 
  -3   3   0      527.71      591.00     10.61 o 
  -2   3   0     2655.05     2764.75     55.04 o 
  -1   3   0      136.00      178.97      3.52 o 
   0   3   0     2130.84     1878.54     31.25 o 
   1   3   0      147.50      147.54      3.12 o 
   2   3   0       75.86       83.51      1.98 o 
   3   3   0      236.12      218.86      4.37 o 
   4   3   0      860.41      925.89     16.11 o 
   5   3   0       95.30       88.16      2.40 o 
   6   3   0        0.13       -0.07      1.35 o 
   7   3   0        0.10        0.40      1.12 o 
   8   3   0        2.89        2.80      1.12 o 
   9   3   0        8.88        9.41      1.80 o 
  10   3   0        1.42        1.39      1.51 o 
  -9   4   0       29.21       27.56      4.38 o 
  -8   4   0        6.11        5.68      2.11 o 
  -7   4   0       34.93       40.16      4.26 o 
  -6   4   0        2.03        3.10      1.02 o 
  -5   4   0      117.63      114.08      3.14 o 
  -4   4   0      300.75      322.81      7.45 o 
  -3   4   0     1500.99     1567.44     38.02 o 
  -2   4   0       68.07       68.06      2.19 o 
  -1   4   0       50.98       49.76      1.46 o 
   0   4   0       32.87       52.03      1.48 o 
   1   4   0      224.94      229.79      4.51 o 
   2   4   0      847.51      885.29     16.27 o 
   3   4   0     2119.31     2280.19     38.14 o 
   4   4   0        5.26        6.38      0.71 o 
   5   4   0        3.28        3.05      0.59 o 
   6   4   0      106.60       99.45      5.05 o 
   7   4   0       11.98       10.48      2.13 o 
   8   4   0        0.08       -0.82      1.06 o 
   9   4   0        0.02        1.06      1.44 o 
  10   4   0       12.81       15.60      4.29 o 
  -9   5   0       17.18       27.13      4.46 o 
  -8   5   0        6.21        7.05      2.43 o 
  -7   5   0       13.10        8.95      2.35 o 
  -6   5   0       55.10       59.85      3.09 o 
  -5   5   0      426.28      424.71     14.84 o 
  -4   5   0       24.18       24.15      2.14 o 
  -3   5   0        0.11        0.86      0.42 o 
  -2   5   0        5.28        6.97      0.78 o 
  -1   5   0      822.20      884.65     15.44 o 
   0   5   0      241.33      253.60      5.07 o 
   1   5   0     1838.24     1864.90     31.97 o 
   2   5   0      585.25      628.42     12.08 o 
   3   5   0        5.55        8.90      0.78 o 
   4   5   0        3.10        3.92      0.63 o 
   5   5   0       94.54       92.12      2.67 o 
   6   5   0        0.94        1.48      0.87 o 
   7   5   0        4.00        6.47      1.39 o 
   8   5   0       17.61       21.77      2.29 o 
   9   5   0       95.42       91.14      4.48 o 
  -8   6   0       30.85       40.88      5.89 o 
  -7   6   0       83.82       91.05      6.94 o 
  -6   6   0      184.48      178.26     19.90 o 
  -5   6   0       60.80       72.42      4.70 o 
  -4   6   0      210.53      195.77      8.21 o 
  -3   6   0       10.78       12.95      1.48 o 
  -2   6   0       79.78       87.65      3.34 o 
  -1   6   0       83.75       85.55      3.03 o 
   0   6   0     1233.04     1145.89     19.85 o 
   1   6   0        0.46        6.33      4.38 o 
   2   6   0        0.32        2.20      0.51 o 
   3   6   0       61.76       61.75      2.09 o 
   4   6   0      117.38      103.30      2.89 o 
   5   6   0       80.94       81.91      2.62 o 
   6   6   0       23.35       20.04      2.40 o 
   7   6   0      178.61      183.51      7.39 o 
   8   6   0      141.06      143.72      8.40 o 
   9   6   0       41.66       35.99      4.84 o 
  -8   7   0       15.39       22.89      4.83 o 
  -7   7   0       29.96       29.23      4.59 o 
  -6   7   0        8.82        7.52      1.66 o 
  -5   7   0        2.33        2.02      1.16 o 
  -4   7   0      214.75      217.53      6.79 o 
  -3   7   0       46.54       44.66      2.55 o 
  -2   7   0        0.26        0.43      0.98 o 
  -1   7   0       10.34        8.84      2.48 o 
   0   7   0        4.87        5.06      0.72 o 
   1   7   0      447.53      437.94      8.51 o 
   2   7   0       52.87       55.36      1.97 o 
   3   7   0       17.04       20.51      1.29 o 
   4   7   0        7.04        5.72      0.97 o 
   5   7   0       16.40       16.31      1.34 o 
   6   7   0        6.29        4.48      1.91 o 
   7   7   0       11.66       12.43      2.79 o 
   8   7   0        0.02        0.00      1.84 o 
  -7   8   0       16.91       18.61      3.90 o 
  -6   8   0        9.24        8.95      1.86 o 
  -5   8   0       22.12       23.02      3.24 o 
  -4   8   0       16.91       15.87      1.95 o 
  -3   8   0        4.62        5.67      1.27 o 
  -2   8   0      381.49      349.90      9.46 o 
  -1   8   0      458.65      483.88     12.09 o 
   0   8   0      312.71      289.87      7.88 o 
   1   8   0      125.87      114.24      6.41 o 
   2   8   0       12.63       13.95      1.20 o 
   3   8   0       23.16       24.34      1.53 o 
   4   8   0       94.67       84.01      4.32 o 
   5   8   0        0.46        1.75      1.59 o 
   6   8   0        3.87        4.94      1.91 o 
   8   8   0        0.41       -0.14      2.11 o 
  -6   9   0        2.15        0.37      1.41 o 
  -5   9   0        0.39        0.22      1.20 o 
  -4   9   0        2.45        4.09      1.37 o 
  -3   9   0        4.58        4.88      2.00 o 
  -2   9   0        3.06        4.54      1.22 o 
  -1   9   0       28.86       35.45      2.40 o 
   0   9   0       78.59       64.98      3.09 o 
   1   9   0        1.31        1.41      0.91 o 
   2   9   0      106.33      111.16      4.18 o 
   3   9   0        1.78        4.35      1.80 o 
   4   9   0        0.03        0.06      1.65 o 
   5   9   0      113.20      109.97      6.48 o 
   6   9   0       15.93       15.59      2.88 o 
   7   9   0        1.15        2.28      2.16 o 
  -5  10   0        8.97        5.17      2.95 o 
  -4  10   0       31.02       34.36      3.86 o 
  -3  10   0        7.76        8.09      1.67 o 
  -2  10   0       10.05       12.86      1.86 o 
  -1  10   0        0.58        0.94      1.07 o 
   0  10   0       47.61       45.93      3.36 o 
   1  10   0       22.88       20.71      3.40 o 
   2  10   0        3.36        2.16      1.72 o 
   3  10   0        2.46        3.03      1.88 o 
   4  10   0        0.48        1.21      1.71 o 
   6  10   0        5.63        5.81      2.51 o 
  -3  11   0        7.62        8.96      1.85 o 
  -2  11   0       14.19       14.66      3.29 o 
  -1  11   0        6.43        6.10      2.49 o 
   0  11   0       75.10       66.72      5.65 o 
   1  11   0        0.36       -0.22      1.50 o 
   2  11   0        0.72        1.56      1.83 o 
   3  11   0        0.19        0.76      1.94 o 
   4  11   0        6.26        5.30      2.27 o 
  -3 -11   1        8.46        9.65      2.84 o 
  -2 -11   1       21.57       23.60      3.96 o 
  -1 -11   1       13.10       14.97      3.28 o 
   0 -11   1        4.60        6.51      2.53 o 
   1 -11   1       35.22       46.00      3.22 o 
   2 -11   1        1.74        0.48      1.30 o 
   3 -11   1       17.39       21.67      3.18 o 
  -3 -10   1       85.14       96.28      6.33 o 
  -2 -10   1        1.27        1.60      1.67 o 
  -1 -10   1        1.45        0.61      1.01 o 
   0 -10   1        9.34        7.93      2.61 o 
   1 -10   1       20.87       15.51      1.92 o 
   2 -10   1        2.77        2.47      1.16 o 
   3 -10   1        0.97        0.15      1.20 o 
   4 -10   1       11.13       13.96      5.40 o 
  -6  -9   1       34.88       39.39      4.56 o 
  -4  -9   1       10.64        9.78      2.37 o 
  -3  -9   1        2.56        0.96      0.96 o 
  -2  -9   1        2.17        3.20      1.03 o 
  -1  -9   1        4.01        4.62      1.13 o 
   0  -9   1       10.20       11.93      2.06 o 
   1  -9   1       35.82       40.82      2.73 o 
   2  -9   1       29.64       29.95      5.17 o 
   3  -9   1        1.91        1.70      1.11 o 
   4  -9   1        0.06        0.46      1.14 o 
   5  -9   1       16.23       17.55      2.31 o 
   6  -9   1       19.71       21.74      2.68 o 
  -7  -8   1        0.23        0.44      1.77 o 
  -6  -8   1        2.80        2.80      1.89 o 
  -5  -8   1       13.10       13.00      2.27 o 
  -4  -8   1       90.58       82.59      2.85 o 
  -3  -8   1       62.65       54.05      2.21 o 
  -2  -8   1        0.53        1.48      0.88 o 
  -1  -8   1      241.91      261.79      7.36 o 
   0  -8   1       57.25       47.10      4.48 o 
   1  -8   1      459.73      429.21     24.88 o 
   2  -8   1      207.03      182.96      5.95 o 
   3  -8   1        5.53        6.17      1.37 o 
   4  -8   1        9.12        7.93      1.53 o 
   5  -8   1        6.60        4.36      1.39 o 
   6  -8   1       23.21       28.64      2.80 o 
   7  -8   1        0.87        2.61      1.61 o 
  -8  -7   1        0.21        0.92      2.14 o 
  -7  -7   1        0.01       -0.07      1.10 o 
  -6  -7   1        0.05        0.28      0.95 o 
  -5  -7   1       21.00       23.58      2.65 o 
  -4  -7   1        1.68        2.48      0.72 o 
  -3  -7   1       31.13       27.05      1.53 o 
  -2  -7   1       50.87       44.70      1.79 o 
  -1  -7   1        0.20       -0.08      0.48 o 
   0  -7   1       36.20       37.27      2.07 o 
   1  -7   1       49.69       39.72      2.22 o 
   2  -7   1       16.23       10.74      1.44 o 
   3  -7   1       53.50       59.53      3.02 o 
   4  -7   1       64.35       63.25      3.24 o 
   5  -7   1       37.57       33.74      5.25 o 
   6  -7   1        9.23       10.34      2.02 o 
   7  -7   1       67.74       72.56      8.01 o 
   8  -7   1        7.69       10.90      3.69 o 
  -9  -6   1       37.24       31.37      4.85 o 
  -8  -6   1       26.35       32.27      2.86 o 
  -7  -6   1        0.97        1.10      1.08 o 
  -6  -6   1       15.18       11.81      1.63 o 
  -5  -6   1        6.54        4.74      1.36 o 
  -4  -6   1       30.97       33.32      2.68 o 
  -3  -6   1      100.35      103.03      2.99 o 
  -2  -6   1       54.54       54.21      2.65 o 
  -1  -6   1      136.24      130.21      3.20 o 
   0  -6   1       16.93       12.92      0.91 o 
   1  -6   1       21.61       13.29      1.33 o 
   2  -6   1       15.17       11.25      1.59 o 
   3  -6   1       21.24       15.31      1.62 o 
   4  -6   1       13.91       10.85      3.26 o 
   5  -6   1      440.72      407.02     11.35 o 
   6  -6   1       93.45       98.24      4.37 o 
   7  -6   1        0.03        0.84      1.35 o 
   8  -6   1        1.79        1.86      2.52 o 
  -9  -5   1       15.91       22.90      2.66 o 
  -8  -5   1       13.76       14.46      2.04 o 
  -7  -5   1       86.59       82.59      3.80 o 
  -6  -5   1        9.73       10.48      1.56 o 
  -5  -5   1       69.70       63.26      3.63 o 
  -4  -5   1      172.55      174.18      5.36 o 
  -3  -5   1      376.92      376.56      7.36 o 
  -2  -5   1       33.54       31.72      1.32 o 
  -1  -5   1      206.36      198.79      4.21 o 
   0  -5   1      522.56      527.65      9.60 o 
   1  -5   1      268.29      265.19      5.26 o 
   2  -5   1        0.15        1.43      0.76 o 
   3  -5   1       20.79       21.41      1.73 o 
   4  -5   1      214.28      199.38      6.04 o 
   5  -5   1       84.37       85.30      3.65 o 
   6  -5   1      149.07      136.17     15.34 o 
   7  -5   1       61.82       62.90      3.53 o 
   8  -5   1        0.03       -0.43      2.26 o 
   9  -5   1        2.87        0.32      2.89 o 
  -9  -4   1        9.68        5.74      1.73 o 
  -8  -4   1       25.19       26.89      2.52 o 
  -7  -4   1       24.68       19.31      2.04 o 
  -6  -4   1        5.80        3.75      1.01 o 
  -5  -4   1      169.68      168.19      5.21 o 
  -4  -4   1      315.64      295.64      7.20 o 
  -3  -4   1       94.13       86.07      3.47 o 
  -2  -4   1       24.94       23.48      1.07 o 
  -1  -4   1        0.24       -0.06      0.27 o 
   0  -4   1      674.70      724.20     12.64 o 
   1  -4   1      146.63      183.49      3.72 o 
   2  -4   1       19.28       20.14      0.83 o 
   3  -4   1       56.78       47.06      1.48 o 
   4  -4   1      280.10      287.02      7.66 o 
   5  -4   1       13.49       11.59      1.99 o 
   6  -4   1      353.61      357.94      9.58 o 
   7  -4   1       67.05       66.65      3.34 o 
   8  -4   1        0.18        0.55      1.68 o 
   9  -4   1        4.47        5.58      2.55 o 
 -10  -3   1        0.01       -0.85      1.36 o 
  -9  -3   1       44.16       43.41      4.12 o 
  -8  -3   1       77.56       68.77      3.58 o 
  -7  -3   1        0.46        2.03      0.97 o 
  -6  -3   1        2.08        2.06      0.86 o 
  -5  -3   1       11.05       13.91      1.46 o 
  -4  -3   1        7.50       11.45      1.06 o 
  -3  -3   1      955.75     1029.59     17.70 o 
  -2  -3   1     1403.51     1410.09     23.77 o 
  -1  -3   1       45.18       50.12      1.39 o 
   0  -3   1      565.97      567.55     14.26 o 
   1  -3   1       88.60       95.46      2.06 o 
   2  -3   1        0.39        0.17      0.21 o 
   3  -3   1      248.50      250.16      4.95 o 
   4  -3   1       75.60       74.95      2.80 o 
   5  -3   1      238.97      258.04      5.58 o 
   6  -3   1      355.61      339.39      7.10 o 
   7  -3   1       12.80       12.49      1.56 o 
   8  -3   1       14.87       11.65      2.68 o 
   9  -3   1       33.48       34.62      4.52 o 
  10  -3   1       45.63       51.45      5.72 o 
 -10  -2   1        0.22        0.05      1.35 o 
  -9  -2   1        0.50        1.79      1.27 o 
  -8  -2   1        9.56        6.03      1.43 o 
  -7  -2   1       56.99       58.20      3.68 o 
  -6  -2   1       63.09       63.04      2.91 o 
  -5  -2   1      179.60      170.69      5.13 o 
  -4  -2   1       37.58       37.68      1.25 o 
  -3  -2   1       19.84       22.27      0.89 o 
  -2  -2   1       57.40       46.30      1.50 o 
  -1  -2   1      161.18      168.68      3.25 o 
   0  -2   1      387.29      380.01      6.65 o 
   1  -2   1      159.39      146.92      3.80 o 
   2  -2   1     1499.98     1457.41     24.40 o 
   3  -2   1       16.98       18.32      0.84 o 
   4  -2   1      740.89      819.60     14.44 o 
   5  -2   1      134.57      125.74      3.17 o 
   6  -2   1        1.54        0.95      0.55 o 
   7  -2   1        0.59        0.10      0.59 o 
   8  -2   1      230.53      221.25     10.47 o 
   9  -2   1       53.79       65.96      5.53 o 
  10  -2   1       38.28       47.76      5.51 o 
 -10  -1   1        0.13        0.66      1.50 o 
  -9  -1   1        0.50        0.33      1.24 o 
  -8  -1   1       15.07       11.43      1.75 o 
  -7  -1   1      124.49      117.70      6.73 o 
  -6  -1   1       62.40       53.75      5.72 o 
  -5  -1   1        4.54        2.34      0.75 o 
  -4  -1   1      412.25      412.25      9.05 o 
  -3  -1   1      332.72      350.19      6.38 o 
  -2  -1   1       31.22       24.86      0.76 o 
  -1  -1   1      219.01      252.57      4.52 o 
   0  -1   1     1248.91     1216.41     20.42 o 
   1  -1   1     2261.29     2104.88     43.14 o 
   2  -1   1      549.00      507.70      8.82 o 
   3  -1   1        0.26        0.76      0.32 o 
   4  -1   1       79.82       87.81      2.51 o 
   5  -1   1      118.03      126.39      3.49 o 
   6  -1   1      112.44      111.03      3.31 o 
   7  -1   1       10.34       11.06      1.45 o 
   8  -1   1        0.81        2.53      1.06 o 
   9  -1   1       28.08       26.59      4.27 o 
  10  -1   1        1.27        2.90      2.32 o 
 -10   0   1        0.75        0.57      1.54 o 
  -9   0   1        0.51        0.90      1.23 o 
  -8   0   1        0.10        0.35      0.98 o 
  -7   0   1        0.44        1.01      0.82 o 
  -6   0   1      112.59      106.16      6.59 o 
  -5   0   1       94.42       94.49      4.64 o 
  -4   0   1      217.17      223.90      4.44 o 
  -3   0   1       12.85       12.40      1.23 o 
  -2   0   1     3733.48     3857.98    116.30 o 
  -1   0   1     6020.92     7260.14    194.15 o 
   1   0   1      574.16      643.53     10.88 o 
   2   0   1     2271.52     2082.74     34.45 o 
   3   0   1       10.26       11.54      0.84 o 
   4   0   1        0.46        1.71      0.51 o 
   5   0   1      486.51      490.42      9.11 o 
   6   0   1        1.74        2.99      0.61 o 
   7   0   1       35.58       30.77      5.33 o 
   8   0   1       40.46       37.89      2.50 o 
   9   0   1       27.88       29.10      2.59 o 
  10   0   1        0.02        0.08      1.27 o 
 -10   1   1        2.93        0.59      2.27 o 
  -9   1   1        9.34        8.71      1.79 o 
  -8   1   1       42.33       38.36      4.86 o 
  -7   1   1       16.84       17.51      2.60 o 
  -6   1   1        5.02        4.78      1.03 o 
  -5   1   1      525.63      500.70     17.37 o 
  -4   1   1       34.89       35.06      1.69 o 
  -3   1   1     1187.24     1274.30     21.54 o 
  -2   1   1       55.51       54.27      1.36 o 
  -1   1   1      124.81      117.16      2.31 o 
   0   1   1      137.11      126.12      2.28 o 
   1   1   1      884.43      997.06     27.72 o 
   2   1   1     1853.20     1687.24     34.52 o 
   3   1   1      558.83      556.07     11.41 o 
   4   1   1       59.03       67.92      1.99 o 
   5   1   1      104.66       99.35      2.55 o 
   6   1   1       66.27       64.36      5.77 o 
   7   1   1      312.18      292.83      8.14 o 
   8   1   1       40.94       41.30      2.57 o 
   9   1   1        0.98        1.61      1.15 o 
  10   1   1        0.23       -0.46      1.16 o 
  -9   2   1       35.93       36.08      4.54 o 
  -8   2   1       42.43       44.28      5.94 o 
  -7   2   1        3.10        4.65      1.15 o 
  -6   2   1       10.00        7.79      1.24 o 
  -5   2   1      108.20      113.18      2.94 o 
  -4   2   1      115.46      119.30      3.83 o 
  -3   2   1      537.64      610.28     13.95 o 
  -2   2   1        3.13        2.27      0.73 o 
  -1   2   1      164.88      158.11      3.30 o 
   0   2   1      525.73      531.60      9.05 o 
   1   2   1     7512.41     6107.18    120.43 o 
   2   2   1      527.07      518.79      9.00 o 
   3   2   1      143.38      159.89      3.29 o 
   4   2   1      160.49      173.27      3.67 o 
   5   2   1       23.59       24.17      1.69 o 
   6   2   1       59.59       60.46      2.36 o 
   7   2   1       31.49       40.80      2.99 o 
   8   2   1       12.25       12.16      3.09 o 
   9   2   1        0.83        0.14      0.99 o 
  10   2   1        1.36        2.00      1.39 o 
  -9   3   1       24.90       27.68      4.31 o 
  -8   3   1        2.88        3.26      1.26 o 
  -7   3   1        3.81        2.40      1.02 o 
  -6   3   1        1.11        0.47      0.69 o 
  -5   3   1      121.31      110.01      3.00 o 
  -4   3   1       17.09       14.48      1.00 o 
  -3   3   1     2386.24     2622.03     58.11 o 
  -2   3   1      193.81      203.36      4.11 o 
  -1   3   1      136.57      115.79      2.49 o 
   0   3   1        3.54        8.86      1.32 o 
   1   3   1      243.60      236.15      4.38 o 
   2   3   1     1720.41     1727.45     28.80 o 
   3   3   1       23.59       24.47      1.23 o 
   4   3   1      293.43      307.39      5.97 o 
   5   3   1       35.45       39.24      1.52 o 
   6   3   1       69.05       60.20      2.04 o 
   7   3   1        3.44        3.18      1.44 o 
   8   3   1        0.10        1.09      0.99 o 
   9   3   1        0.85        1.32      1.16 o 
  10   3   1        0.09        0.16      1.36 o 
  -9   4   1        1.20        1.49      2.17 o 
  -8   4   1       24.94       26.49      3.97 o 
  -7   4   1        2.97        1.45      1.52 o 
  -6   4   1        0.31        0.98      0.82 o 
  -5   4   1      209.39      212.13      4.89 o 
  -4   4   1       37.81       38.52      1.58 o 
  -3   4   1        1.77        0.89      0.39 o 
  -2   4   1        7.44       10.34      0.75 o 
  -1   4   1      987.92      989.09     16.96 o 
   0   4   1      386.80      389.34      7.08 o 
   1   4   1      671.60      692.58     12.03 o 
   2   4   1     1130.75     1251.43     21.20 o 
   3   4   1      143.08      139.97      3.13 o 
   4   4   1      289.78      295.59      5.87 o 
   5   4   1       32.44       37.86      1.51 o 
   6   4   1      124.44      124.92      3.28 o 
   7   4   1        6.27        9.01      1.51 o 
   8   4   1        0.02       -0.07      0.90 o 
   9   4   1        3.88        3.80      1.65 o 
  10   4   1       21.39       21.02      3.78 o 
  -9   5   1        0.01        2.82      2.40 o 
  -8   5   1        0.01        0.88      1.79 o 
  -7   5   1        5.33        6.90      2.22 o 
  -6   5   1        0.73        1.50      1.48 o 
  -5   5   1       12.93       11.75      2.07 o 
  -4   5   1      298.21      299.00      6.23 o 
  -3   5   1       16.93       14.75      1.12 o 
  -2   5   1      261.26      264.50      5.49 o 
  -1   5   1      422.11      432.84      8.06 o 
   0   5   1      606.39      617.83     11.02 o 
   1   5   1      384.23      412.15     10.18 o 
   2   5   1       12.99       18.58      2.76 o 
   3   5   1       50.61       54.49      1.97 o 
   4   5   1      116.76      111.03      2.86 o 
   5   5   1      226.14      226.95      4.99 o 
   6   5   1       40.25       37.72      4.60 o 
   7   5   1       22.78       28.15      2.20 o 
   8   5   1       43.37       40.43      2.82 o 
   9   5   1       15.66       14.98      3.06 o 
  10   5   1        6.07        6.48      2.60 o 
  -8   6   1        0.08        0.57      2.06 o 
  -7   6   1        4.88        2.19      1.80 o 
  -6   6   1       35.86       37.17      2.60 o 
  -5   6   1       60.01       59.32      4.14 o 
  -4   6   1      424.72      417.18     10.70 o 
  -3   6   1       15.11       12.14      1.29 o 
  -2   6   1       28.83       29.12      1.35 o 
  -1   6   1       13.67       13.20      0.93 o 
   0   6   1       17.76       18.35      1.08 o 
   1   6   1       20.66       16.38      1.20 o 
   2   6   1     1149.71     1185.71     20.87 o 
   3   6   1        1.45        1.17      0.61 o 
   4   6   1        1.30        1.63      0.52 o 
   5   6   1        9.07        8.74      0.95 o 
   6   6   1      273.24      280.03      7.76 o 
   7   6   1       68.98       76.36      5.45 o 
   9   6   1        0.22        0.44      1.69 o 
  -7   7   1        5.44        6.83      3.03 o 
  -6   7   1       21.14       23.31      3.67 o 
  -5   7   1       98.17       98.64      6.56 o 
  -4   7   1      105.80       92.90      3.93 o 
  -3   7   1      216.44      209.88      6.41 o 
  -2   7   1      240.04      215.43      6.33 o 
  -1   7   1      295.75      297.00      6.80 o 
   0   7   1      274.24      253.53      5.43 o 
   1   7   1       92.03       97.74      2.67 o 
   2   7   1        6.81        7.27      0.79 o 
   3   7   1        1.60        1.80      0.57 o 
   4   7   1       56.40       55.50      2.05 o 
   5   7   1       13.85       17.19      2.13 o 
   6   7   1       24.41       23.26      3.32 o 
   7   7   1       38.45       38.35      4.31 o 
   9   7   1       11.87       13.22      3.31 o 
  -7   8   1       24.41       35.00      5.11 o 
  -6   8   1        2.52        1.49      1.36 o 
  -5   8   1        0.76        0.79      1.15 o 
  -4   8   1        5.35        2.96      1.15 o 
  -3   8   1        8.97        7.35      1.42 o 
  -2   8   1      673.71      644.21     15.46 o 
  -1   8   1       82.22       78.54      4.36 o 
   0   8   1       20.91       25.10      2.33 o 
   1   8   1       80.18       72.08      3.46 o 
   2   8   1       63.82       70.58      2.35 o 
   3   8   1       70.62       80.31      4.26 o 
   4   8   1       10.84        9.70      1.94 o 
   5   8   1        2.74        3.19      1.08 o 
   6   8   1        0.64        1.24      1.48 o 
   7   8   1        0.02        1.80      1.86 o 
  -6   9   1        0.19        0.70      1.47 o 
  -5   9   1        0.00        0.92      1.25 o 
  -4   9   1       19.97       26.73      2.52 o 
  -3   9   1       36.94       32.77      6.68 o 
  -2   9   1       18.62       17.26      1.91 o 
  -1   9   1      100.51      101.83      4.04 o 
   0   9   1        0.26        1.48      0.91 o 
   1   9   1       79.30       69.36      4.98 o 
   2   9   1        8.66       10.88      1.57 o 
   3   9   1       12.41        9.38      1.50 o 
   4   9   1       48.99       49.11      2.89 o 
   5   9   1       99.08       80.03      7.36 o 
   6   9   1        1.81        2.66      1.77 o 
   7   9   1        4.56        6.93      2.68 o 
  -5  10   1        1.91        1.23      1.40 o 
  -4  10   1        2.10        5.46      1.57 o 
  -3  10   1        0.03       -0.92      1.01 o 
  -2  10   1       15.23       14.45      1.88 o 
  -1  10   1       10.74       10.85      2.82 o 
   0  10   1        0.01        0.72      1.39 o 
   1  10   1        1.59        1.61      1.73 o 
   2  10   1       25.10       26.08      3.70 o 
   3  10   1        5.59        2.79      1.77 o 
   4  10   1        0.07        0.81      1.11 o 
   5  10   1        3.99        3.00      1.40 o 
   6  10   1        1.30        5.72      2.35 o 
  -3  11   1       32.36       29.51      4.48 o 
  -2  11   1        1.54       -0.24      1.96 o 
  -1  11   1        1.21        3.17      2.26 o 
   0  11   1        4.90        3.88      2.17 o 
   1  11   1        0.00        1.65      1.78 o 
   2  11   1       11.41       13.85      3.11 o 
   3  11   1        1.61        2.61      1.96 o 
   4  11   1        5.93        7.02      2.57 o 
   1  12   1        4.46        2.09      2.40 o 
   2  12   1        1.29        1.78      2.17 o 
  -2 -11   2       22.67       29.28      4.25 o 
  -1 -11   2        4.91       11.92      3.22 o 
   0 -11   2        0.08       -0.23      1.15 o 
   1 -11   2        4.74        7.39      2.11 o 
   2 -11   2       33.72       42.05      3.27 o 
  -3 -10   2       16.14       22.97      2.35 o 
  -2 -10   2       30.30       25.83      2.41 o 
  -1 -10   2        3.91        5.91      1.51 o 
   0 -10   2        7.14        6.99      1.59 o 
   1 -10   2        1.67        2.81      1.30 o 
   2 -10   2       75.65       72.39      3.78 o 
   3 -10   2       58.02       78.29      4.07 o 
   4 -10   2        0.45        0.02      1.42 o 
  -6  -9   2        5.45        2.84      2.27 o 
  -4  -9   2       17.62       25.48      3.15 o 
  -3  -9   2        1.49        3.24      1.22 o 
  -2  -9   2       35.31       31.59      2.45 o 
  -1  -9   2       29.29       33.95      2.48 o 
   0  -9   2       11.84       10.36      1.66 o 
   1  -9   2      143.17      151.43      5.46 o 
   2  -9   2       46.45       48.60      3.55 o 
   3  -9   2        1.85        1.10      1.14 o 
   4  -9   2        0.03        0.18      1.14 o 
   5  -9   2        0.59        0.09      1.23 o 
   6  -9   2        6.83        9.55      2.82 o 
  -7  -8   2        5.88        6.71      2.60 o 
  -6  -8   2       10.94        8.14      1.70 o 
  -5  -8   2       32.32       34.97      2.62 o 
  -4  -8   2       35.13       34.32      2.46 o 
  -3  -8   2      108.26      105.58      4.12 o 
  -2  -8   2      109.72      114.40      4.27 o 
  -1  -8   2      231.82      220.02     10.05 o 
   0  -8   2      624.71      622.36     21.08 o 
   1  -8   2      486.88      435.42     11.28 o 
   2  -8   2      146.73      126.18      4.77 o 
   3  -8   2       57.20       53.61      3.06 o 
   4  -8   2        0.07        0.20      0.98 o 
   5  -8   2        4.49        3.77      1.46 o 
   6  -8   2       15.78       26.75      2.82 o 
   7  -8   2       36.17       37.98      3.40 o 
  -8  -7   2        2.75        1.35      1.46 o 
  -7  -7   2        0.47       -0.03      1.12 o 
  -6  -7   2        5.17        7.09      1.59 o 
  -5  -7   2        0.40        0.28      0.93 o 
  -4  -7   2        1.05        1.36      0.90 o 
  -3  -7   2      103.15      111.69      3.30 o 
  -2  -7   2      176.79      176.29      5.41 o 
  -1  -7   2       27.09       23.98      2.63 o 
   0  -7   2        0.01        0.20      0.74 o 
   1  -7   2      395.84      380.39     13.94 o 
   2  -7   2        0.92        0.80      0.81 o 
   3  -7   2        1.52        0.33      1.06 o 
   4  -7   2        3.20        2.73      1.12 o 
   5  -7   2      112.82      103.97      4.52 o 
   6  -7   2      107.03      107.32      5.57 o 
   7  -7   2       18.26       13.79      2.21 o 
   8  -7   2        1.88        4.57      2.50 o 
  -8  -6   2        9.00        9.22      5.45 o 
  -7  -6   2        0.06        0.02      1.26 o 
  -6  -6   2        0.06        0.08      1.04 o 
  -5  -6   2        0.01        1.51      0.94 o 
  -4  -6   2        4.46        7.00      1.36 o 
  -3  -6   2       30.02       33.64      1.68 o 
  -2  -6   2        0.00        0.75      0.61 o 
  -1  -6   2       94.03       87.29      3.24 o 
   0  -6   2      311.58      296.80      9.92 o 
   1  -6   2        0.16        0.71      0.63 o 
   2  -6   2       38.16       27.64      1.95 o 
   3  -6   2       60.14       50.66      2.65 o 
   4  -6   2       12.62       15.00      1.79 o 
   5  -6   2      201.59      182.46     10.80 o 
   6  -6   2        1.90        5.32      1.48 o 
   7  -6   2       21.61       26.96      2.74 o 
   8  -6   2        0.33       -0.21      1.44 o 
  -9  -5   2       34.57       35.19      4.17 o 
  -8  -5   2       24.15       22.47      2.52 o 
  -7  -5   2        5.11        6.16      1.53 o 
  -6  -5   2       64.72       62.50      3.21 o 
  -5  -5   2        9.61        9.70      2.56 o 
  -4  -5   2       28.80       29.48      1.96 o 
  -3  -5   2      622.58      643.43     11.90 o 
  -2  -5   2      403.60      365.11      7.20 o 
  -1  -5   2       19.70       23.72      1.46 o 
   0  -5   2       70.89       76.53      2.79 o 
   1  -5   2        2.95        6.05      0.92 o 
   2  -5   2      408.25      389.33     29.37 o 
   3  -5   2        4.40        2.81      1.53 o 
   4  -5   2        7.42        7.28      1.93 o 
   5  -5   2        0.80        2.58      1.00 o 
   6  -5   2      192.06      174.59      6.02 o 
   7  -5   2       11.39       13.07      1.98 o 
   8  -5   2        2.45        3.74      2.43 o 
   9  -5   2        0.50       -1.69      2.40 o 
  -9  -4   2       46.39       47.23      3.54 o 
  -8  -4   2       45.03       44.15      3.15 o 
  -7  -4   2      131.91      125.78      4.93 o 
  -6  -4   2        5.69        5.33      1.25 o 
  -5  -4   2       10.51        8.56      1.29 o 
  -4  -4   2       33.79       37.73      2.49 o 
  -3  -4   2      311.88      330.71      6.98 o 
  -2  -4   2      222.10      237.89      4.94 o 
  -1  -4   2      263.64      294.82      5.84 o 
   0  -4   2        1.99        9.13      3.59 o 
   1  -4   2      118.70      124.82      2.73 o 
   2  -4   2     2441.35     2477.41     71.51 o 
   3  -4   2      957.87     1024.90     22.57 o 
   4  -4   2       50.11       52.60      3.47 o 
   5  -4   2       89.44       80.69      3.44 o 
   6  -4   2       51.48       47.72      4.13 o 
   7  -4   2      204.47      226.56     15.22 o 
   8  -4   2       27.87       29.72      4.53 o 
   9  -4   2        6.32       10.88      3.78 o 
  -9  -3   2        9.85        8.78      1.86 o 
  -8  -3   2       50.71       54.37      3.30 o 
  -7  -3   2        5.39        3.45      1.32 o 
  -6  -3   2        5.29        6.03      1.30 o 
  -5  -3   2        1.62        2.08      0.81 o 
  -4  -3   2      598.17      559.36     13.11 o 
  -3  -3   2        1.61        0.95      0.42 o 
  -2  -3   2        9.83        9.92      0.74 o 
  -1  -3   2      771.83      784.59     13.62 o 
   0  -3   2        4.44        3.76      0.86 o 
   1  -3   2       28.07       22.80      1.23 o 
   2  -3   2     1553.73     1600.47     35.84 o 
   3  -3   2      217.22      213.09      4.27 o 
   4  -3   2      361.16      375.28      7.23 o 
   5  -3   2      260.90      272.47      8.00 o 
   6  -3   2        1.40        1.76      1.24 o 
   7  -3   2      353.50      339.35     13.23 o 
   8  -3   2       32.03       27.68      3.80 o 
   9  -3   2       22.92       23.01      3.82 o 
  10  -3   2        0.30       -0.70      2.11 o 
  -9  -2   2        0.75        0.10      1.24 o 
  -8  -2   2      121.86      121.99      5.06 o 
  -7  -2   2       42.45       40.64      3.31 o 
  -6  -2   2        0.00        0.24      1.14 o 
  -5  -2   2        2.96        2.09      0.80 o 
  -4  -2   2      163.35      162.32      4.82 o 
  -3  -2   2      369.93      395.23      7.31 o 
  -2  -2   2      590.84      673.48     11.76 o 
  -1  -2   2       71.84       74.06      1.79 o 
   0  -2   2      137.83      136.50      2.76 o 
   1  -2   2     1253.19     1273.77     23.18 o 
   2  -2   2     2140.14     2085.94     43.24 o 
   3  -2   2       62.91       61.09      1.63 o 
   4  -2   2      153.21      147.82      3.36 o 
   5  -2   2      259.14      252.64      5.72 o 
   6  -2   2       76.86       74.47      2.40 o 
   7  -2   2      804.67      787.90     18.23 o 
   8  -2   2      301.48      304.59     13.05 o 
   9  -2   2        7.41        7.49      2.52 o 
  10  -2   2        6.48        8.73      2.97 o 
  -9  -1   2       22.17       22.02      2.61 o 
  -8  -1   2       78.15       75.32      3.85 o 
  -7  -1   2        0.01        0.01      0.83 o 
  -6  -1   2       46.06       49.58      2.61 o 
  -5  -1   2       28.60       27.37      1.84 o 
  -4  -1   2       25.65       22.27      1.46 o 
  -3  -1   2      131.77      123.75      4.21 o 
  -2  -1   2       30.17       29.51      0.90 o 
  -1  -1   2     2460.15     2472.81     40.78 o 
   0  -1   2      439.18      482.64     11.54 o 
   1  -1   2     1441.60     1293.89     21.56 o 
   2  -1   2      596.92      610.01     10.55 o 
   3  -1   2       35.11       35.07      3.09 o 
   4  -1   2       12.59       13.14      1.96 o 
   5  -1   2        0.03        0.52      0.38 o 
   6  -1   2        0.36        0.10      0.46 o 
   7  -1   2       12.67        9.78      1.07 o 
   8  -1   2       28.73       26.26      3.32 o 
   9  -1   2       32.73       36.90      4.35 o 
  10  -1   2        0.83        1.12      2.17 o 
  -9   0   2        3.10        3.70      1.53 o 
  -8   0   2       26.95       29.14      2.70 o 
  -7   0   2       16.73       15.30      1.88 o 
  -6   0   2      195.36      181.66      5.77 o 
  -5   0   2       84.78       83.04      3.24 o 
  -4   0   2        0.03       -0.45      0.44 o 
  -3   0   2       97.16       92.87      2.98 o 
  -2   0   2     2124.50     2267.29     46.57 o 
  -1   0   2     8378.12     9250.00    271.44 o 
   0   0   2      166.85      170.72      3.19 o 
   1   0   2      192.91      173.39      3.20 o 
   2   0   2     3786.66     3505.34     57.64 o 
   3   0   2      338.32      340.30      6.29 o 
   4   0   2        1.11        2.22      1.02 o 
   5   0   2       20.52       18.57      1.07 o 
   6   0   2       36.37       38.88      1.58 o 
   7   0   2      108.36      112.29      3.40 o 
   8   0   2       58.57       55.43      2.91 o 
   9   0   2        0.00        0.19      1.01 o 
  10   0   2        0.30        3.59      2.33 o 
  -9   1   2      100.95      105.36      4.98 o 
  -8   1   2       19.45       18.93      2.22 o 
  -7   1   2        3.17        4.36      1.17 o 
  -6   1   2       21.08       20.37      2.94 o 
  -5   1   2       27.08       31.42      2.69 o 
  -4   1   2      317.94      337.35      8.90 o 
  -3   1   2       66.66       77.56      1.88 o 
  -2   1   2     1319.96     1391.89     23.34 o 
  -1   1   2     1679.74     1912.12     31.59 o 
   0   1   2     2714.25     2669.97     53.46 o 
   1   1   2     1167.93     1171.84     41.56 o 
   2   1   2    16307.26    13814.47    492.50 o 
   3   1   2      348.76      414.23      7.46 o 
   4   1   2     1478.97     1626.64     30.24 o 
   5   1   2     1114.87     1130.17     19.53 o 
   6   1   2      342.12      352.21      7.02 o 
   7   1   2        2.72        2.84      0.64 o 
   8   1   2        5.03        6.62      1.27 o 
   9   1   2        4.16        5.21      1.42 o 
  10   1   2        0.50        0.80      1.25 o 
  -9   2   2        8.54        9.18      1.91 o 
  -8   2   2        0.19        0.91      1.21 o 
  -7   2   2       83.66       82.54      6.27 o 
  -6   2   2        0.08        1.03      0.92 o 
  -5   2   2        1.39        2.31      0.77 o 
  -4   2   2      199.80      204.50      4.48 o 
  -3   2   2      203.57      198.21      4.09 o 
  -2   2   2     1951.19     2186.62     43.83 o 
  -1   2   2      963.03      978.78     16.50 o 
   0   2   2       73.83       51.15      1.25 o 
   1   2   2      244.59      234.48      5.28 o 
   2   2   2     5811.80     5313.66     87.27 o 
   3   2   2     1442.69     1411.86     23.75 o 
   4   2   2       82.17       89.46      2.33 o 
   5   2   2       36.90       41.46      2.03 o 
   6   2   2       16.96       17.33      1.12 o 
   7   2   2       61.51       58.35      2.54 o 
   8   2   2       11.62       12.50      2.43 o 
   9   2   2       19.24       22.62      3.12 o 
  10   2   2        6.27        7.92      1.78 o 
  -9   3   2       16.21       18.90      2.54 o 
  -8   3   2       32.72       29.54      2.72 o 
  -7   3   2       45.25       42.00      2.79 o 
  -6   3   2       21.86       21.80      2.01 o 
  -5   3   2      363.01      349.86     19.14 o 
  -4   3   2      749.63      798.48     14.28 o 
  -3   3   2     1113.87     1195.17     25.66 o 
  -2   3   2     1087.55     1168.90     19.90 o 
  -1   3   2      295.91      307.20      5.70 o 
   0   3   2     1725.31     1666.56     42.55 o 
   1   3   2      739.87      725.27     12.38 o 
   2   3   2      809.13      790.90     13.55 o 
   3   3   2     1097.74     1198.64     20.34 o 
   4   3   2        0.02        0.27      0.33 o 
   5   3   2      182.40      188.58      4.19 o 
   6   3   2        5.04        5.45      0.86 o 
   7   3   2      151.56      157.93      5.19 o 
   8   3   2       89.15       92.50      5.35 o 
   9   3   2        0.01        1.51      1.09 o 
  10   3   2        0.89        1.55      1.35 o 
  -9   4   2        0.03        1.69      2.25 o 
  -8   4   2       25.31       22.17      3.60 o 
  -7   4   2       11.17        7.84      1.54 o 
  -6   4   2       60.83       60.06      3.06 o 
  -5   4   2       80.11       89.51      2.75 o 
  -4   4   2        1.48        1.42      0.56 o 
  -3   4   2       20.90       25.59      1.21 o 
  -2   4   2      147.26      158.63      3.52 o 
  -1   4   2      452.51      453.32      8.25 o 
   0   4   2      250.14      268.18      5.11 o 
   1   4   2     1374.80     1440.37     24.18 o 
   2   4   2      941.03     1055.06     26.53 o 
   3   4   2      403.99      414.19      7.64 o 
   4   4   2       43.96       36.73      1.35 o 
   5   4   2      373.33      366.12      7.18 o 
   6   4   2      345.10      332.55      6.89 o 
   7   4   2        0.11        1.29      0.91 o 
   8   4   2        0.16        0.31      1.00 o 
   9   4   2        5.58        3.99      1.85 o 
  10   4   2        5.92        7.80      2.53 o 
  -8   5   2        6.58       10.14      2.94 o 
  -7   5   2       26.90       19.76      3.31 o 
  -6   5   2       26.93       35.92      3.70 o 
  -5   5   2      186.03      185.71      4.57 o 
  -4   5   2        5.53        4.34      0.73 o 
  -3   5   2       11.99       14.10      1.04 o 
  -2   5   2       66.39       67.31      2.02 o 
  -1   5   2        0.56        0.56      0.34 o 
   0   5   2      261.33      265.42      5.25 o 
   2   5   2        9.92       14.68      0.79 o 
   3   5   2      506.11      514.08      9.42 o 
   4   5   2        3.14       19.62      2.38 o 
   5   5   2       45.21       46.73      1.74 o 
   6   5   2        1.75        1.70      0.64 o 
   7   5   2      142.52      139.67      7.45 o 
   8   5   2       55.94       56.18      4.86 o 
  10   5   2        0.12        1.34      2.10 o 
  -8   6   2       22.88       23.40      4.09 o 
  -7   6   2       36.12       43.19      4.70 o 
  -6   6   2        2.37        2.91      1.71 o 
  -5   6   2        5.49        5.69      1.25 o 
  -4   6   2       30.90       28.75      1.53 o 
  -3   6   2      308.48      278.50      7.06 o 
  -2   6   2        4.86        7.37      0.81 o 
  -1   6   2       52.19       52.37      1.77 o 
   0   6   2       92.19       82.42      2.28 o 
   1   6   2      586.44      650.62     11.73 o 
   2   6   2      103.83      114.49      2.81 o 
   3   6   2      144.97      139.26      3.32 o 
   4   6   2        4.73        5.82      1.30 o 
   5   6   2       91.25       87.85      3.44 o 
   6   6   2      394.05      407.85     10.32 o 
   7   6   2        1.12        0.31      1.34 o 
   8   6   2       16.39       18.98      3.39 o 
  -5   7   2        2.04        0.14      1.22 o 
  -4   7   2       23.67       20.84      2.02 o 
  -3   7   2      609.50      632.20     15.10 o 
  -2   7   2      702.23      678.35     16.38 o 
  -1   7   2       88.89       83.13      2.48 o 
   0   7   2       21.61       17.78      1.36 o 
   1   7   2       23.01       24.20      1.61 o 
   2   7   2      282.96      301.06      6.17 o 
   3   7   2        0.00       -0.16      0.58 o 
   4   7   2       11.45       11.52      1.43 o 
   5   7   2       10.39        9.54      1.37 o 
   6   7   2       57.46       62.02      4.15 o 
   7   7   2      113.98      121.38      7.19 o 
   8   7   2       23.49       29.85      4.25 o 
   9   7   2        0.03        0.94      2.18 o 
  -7   8   2        3.30        4.20      3.09 o 
  -6   8   2       12.90       18.74      3.75 o 
  -5   8   2       12.04       12.50      1.87 o 
  -4   8   2        1.81        1.71      1.11 o 
  -3   8   2      472.96      451.64     11.65 o 
  -2   8   2      793.00      754.34     17.64 o 
  -1   8   2       13.80       17.69      1.66 o 
   0   8   2       11.77        9.17      0.94 o 
   1   8   2       44.54       48.61      2.49 o 
   2   8   2      144.26      142.43      5.87 o 
   3   8   2      145.94      142.34      5.78 o 
   4   8   2        0.48        2.23      1.03 o 
   5   8   2       12.34       13.19      1.74 o 
   6   8   2       15.51       14.28      1.83 o 
   7   8   2       45.31       38.21      4.42 o 
   8   8   2        5.52       11.25      3.04 o 
  -6   9   2        6.57       14.55      3.43 o 
  -5   9   2        1.05        2.94      1.42 o 
  -4   9   2        4.33        2.76      1.27 o 
  -3   9   2       60.88       61.03      3.75 o 
  -2   9   2        0.28        0.52      0.99 o 
  -1   9   2       51.13       49.42      2.68 o 
   0   9   2        2.56        1.69      1.57 o 
   1   9   2        3.27        5.20      1.17 o 
   2   9   2       44.10       48.49      2.74 o 
   3   9   2      131.24      123.39      4.69 o 
   4   9   2      133.89      133.12      5.01 o 
   5   9   2        3.85        3.92      1.22 o 
   6   9   2        3.82        5.88      1.43 o 
   7   9   2        3.46        8.07      2.60 o 
   8   9   2        0.97        2.13      2.23 o 
  -5  10   2        0.03       -0.48      1.34 o 
  -4  10   2        3.01        1.01      1.25 o 
  -3  10   2       31.51       31.00      2.61 o 
  -2  10   2       11.92       13.97      3.14 o 
  -1  10   2        0.54       -0.65      1.45 o 
   0  10   2        2.41        4.26      1.90 o 
   1  10   2       29.90       30.70      3.95 o 
   2  10   2       44.85       44.71      4.21 o 
   3  10   2        7.32        8.10      1.53 o 
   4  10   2       27.84       26.81      2.53 o 
   5  10   2        0.75        2.03      1.21 o 
   6  10   2        4.56        7.80      2.33 o 
   7  10   2        0.13        1.11      1.96 o 
  -3  11   2        1.38       -0.99      1.92 o 
  -2  11   2        6.73        6.79      2.68 o 
  -1  11   2        8.18       13.17      3.39 o 
   0  11   2       21.06       29.64      4.16 o 
   1  11   2        1.23        0.78      1.78 o 
   2  11   2        4.25        5.78      2.34 o 
   3  11   2        4.29        1.07      1.85 o 
   4  11   2        1.49        1.80      1.89 o 
   5  11   2        0.72        0.82      1.27 o 
  -1  12   2       22.30       22.41      4.21 o 
   0  12   2       18.28       28.70      4.58 o 
   1  12   2        5.85        5.75      2.56 o 
   2  12   2       23.51       27.68      4.47 o 
   3  12   2        0.92        0.57      2.15 o 
  -3 -10   3       18.28       13.31      2.83 o 
  -2 -10   3        0.41        1.78      1.37 o 
  -1 -10   3        0.93        2.50      1.37 o 
   0 -10   3        5.98        5.79      1.84 o 
   1 -10   3       29.23       29.73      2.72 o 
   2 -10   3        6.71        7.99      3.04 o 
   3 -10   3       12.24       13.06      2.15 o 
  -5  -9   3       14.17       20.00      3.25 o 
  -4  -9   3       12.80       19.53      3.10 o 
  -3  -9   3      102.01      109.61      6.43 o 
  -2  -9   3        4.65        6.35      1.41 o 
  -1  -9   3        3.45        4.38      1.26 o 
   0  -9   3        3.17        2.79      1.78 o 
   1  -9   3        0.09       -0.05      0.98 o 
   2  -9   3        0.50        0.01      1.02 o 
   3  -9   3       48.74       43.33      3.09 o 
   4  -9   3        0.13        0.06      1.18 o 
   5  -9   3        0.05        1.36      1.48 o 
  -6  -8   3        0.01        0.36      1.25 o 
  -5  -8   3        5.34        9.65      1.74 o 
  -4  -8   3       10.15       11.18      2.43 o 
  -3  -8   3      132.74      143.48      7.26 o 
  -2  -8   3      144.61      141.34      5.04 o 
  -1  -8   3       47.17       39.43      2.53 o 
   0  -8   3       33.95       37.30      2.56 o 
   1  -8   3       29.48       37.53      2.55 o 
   2  -8   3       42.84       37.58      2.63 o 
   3  -8   3       38.54       30.34      2.54 o 
   4  -8   3        2.57        4.34      1.35 o 
   5  -8   3        1.80        0.93      1.21 o 
   6  -8   3        0.82        2.72      1.43 o 
  -7  -7   3       13.72       16.82      2.35 o 
  -6  -7   3       10.43        9.01      1.75 o 
  -5  -7   3        1.40        2.76      1.23 o 
  -4  -7   3        6.81        5.50      1.34 o 
  -3  -7   3       39.21       43.24      2.65 o 
  -2  -7   3      308.83      308.12      8.38 o 
  -1  -7   3      266.23      259.35      7.34 o 
   0  -7   3      277.27      279.76      7.83 o 
   1  -7   3       40.34       27.76      2.09 o 
   2  -7   3      127.20      123.41      4.57 o 
   3  -7   3        6.98        9.03      1.68 o 
   4  -7   3        5.04        4.09      1.27 o 
   5  -7   3       85.59       79.13      3.97 o 
   6  -7   3       67.08       63.25      3.71 o 
   7  -7   3        0.66        0.39      1.31 o 
  -8  -6   3        1.43        0.28      1.49 o 
  -7  -6   3        1.38        2.61      2.26 o 
  -6  -6   3        0.64        2.09      1.21 o 
  -5  -6   3        0.24        0.79      1.16 o 
  -4  -6   3        6.38        4.40      1.15 o 
  -3  -6   3        2.62        3.51      0.80 o 
  -2  -6   3       55.92       52.07      2.04 o 
  -1  -6   3      256.81      236.38      6.99 o 
   0  -6   3       61.86       62.30      2.76 o 
   1  -6   3        3.25        8.59      4.49 o 
   2  -6   3      161.05      147.67      4.94 o 
   3  -6   3        0.60        1.20      0.82 o 
   4  -6   3        2.24        1.95      0.97 o 
   5  -6   3       19.22       17.35      2.01 o 
   6  -6   3       13.19       18.27      2.26 o 
   7  -6   3        4.24        6.59      1.62 o 
   8  -6   3        2.22        1.05      1.49 o 
  -8  -5   3        8.21       13.08      2.22 o 
  -7  -5   3        0.83        1.28      1.18 o 
  -6  -5   3        0.14        0.26      0.99 o 
  -5  -5   3       19.65       17.91      1.91 o 
  -4  -5   3      158.92      140.63      4.80 o 
  -3  -5   3       23.55       26.69      1.47 o 
  -2  -5   3       50.48       43.94      1.75 o 
  -1  -5   3      104.07       99.11      2.70 o 
   0  -5   3       17.14       16.25      1.35 o 
   1  -5   3       78.68       77.40      4.02 o 
   2  -5   3        4.63        2.91      0.80 o 
   3  -5   3        4.75        3.65      0.96 o 
   4  -5   3      118.94       99.71      3.95 o 
   5  -5   3       16.09       16.66      1.88 o 
   6  -5   3       64.45       62.43      3.35 o 
   7  -5   3        2.27        1.19      1.13 o 
   8  -5   3        6.57        8.69      1.90 o 
   9  -5   3        0.48        0.96      2.51 o 
  -8  -4   3       29.39       34.81      4.86 o 
  -7  -4   3        0.83        2.30      1.24 o 
  -6  -4   3       32.33       30.35      2.48 o 
  -5  -4   3       67.51       67.03      3.17 o 
  -4  -4   3       70.65       65.68      4.59 o 
  -3  -4   3        0.85        0.25      0.46 o 
  -2  -4   3      389.76      378.01      7.37 o 
  -1  -4   3        9.65       10.57      0.85 o 
   0  -4   3       94.26       90.11      3.14 o 
   1  -4   3      141.49      148.93      3.22 o 
   2  -4   3      547.86      554.62     12.94 o 
   3  -4   3        0.21       -0.46      0.46 o 
   4  -4   3       25.37       28.98      2.94 o 
   5  -4   3       29.21       24.99      2.08 o 
   6  -4   3      289.37      272.17     14.12 o 
   7  -4   3       10.73       15.31      1.95 o 
   8  -4   3       14.75       14.20      2.09 o 
   9  -4   3        0.16       -2.70      2.25 o 
  -9  -3   3        2.73        2.13      1.81 o 
  -8  -3   3       11.85       11.28      2.03 o 
  -7  -3   3        6.06        6.33      1.58 o 
  -6  -3   3        2.80        1.75      1.10 o 
  -5  -3   3      128.72      112.82      4.19 o 
  -4  -3   3       38.11       40.62      2.22 o 
  -3  -3   3      306.32      317.80      6.30 o 
  -2  -3   3      199.12      217.05      4.55 o 
  -1  -3   3       63.02       63.19      1.82 o 
   0  -3   3      653.47      707.55     12.40 o 
   1  -3   3       57.87       61.03      1.58 o 
   2  -3   3      141.17      144.30      4.99 o 
   3  -3   3      707.99      722.91     26.36 o 
   4  -3   3       60.21       63.99      2.76 o 
   5  -3   3       22.92       24.39      3.14 o 
   6  -3   3       97.65       99.38      3.96 o 
   7  -3   3        1.25        2.72      1.85 o 
   8  -3   3        2.62        3.25      1.30 o 
   9  -3   3       63.16       81.62      6.93 o 
  10  -3   3        0.24       -0.52      3.27 o 
  -9  -2   3        2.98        5.15      1.74 o 
  -8  -2   3        8.46        9.94      1.86 o 
  -7  -2   3      149.96      149.87      5.56 o 
  -6  -2   3      137.89      128.83      7.07 o 
  -5  -2   3       18.94       18.30      1.76 o 
  -4  -2   3       16.05       11.59      1.99 o 
  -3  -2   3       25.62       30.32      1.15 o 
  -2  -2   3       15.73       17.72      0.88 o 
  -1  -2   3     1499.22     1655.03     27.79 o 
   0  -2   3      657.25      642.15     11.21 o 
   1  -2   3      637.21      601.57     10.47 o 
   2  -2   3        0.01        0.28      0.18 o 
   3  -2   3      357.12      369.86      6.86 o 
   4  -2   3       75.96       73.35      2.03 o 
   5  -2   3      183.30      173.48      3.98 o 
   6  -2   3       48.14       51.83      2.65 o 
   7  -2   3      486.24      497.53     17.02 o 
   8  -2   3      145.26      146.95      7.09 o 
  -9  -1   3        3.38        3.31      2.01 o 
  -8  -1   3        1.87        2.37      1.73 o 
  -7  -1   3      175.88      155.28      7.36 o 
  -6  -1   3        5.63        7.47      1.34 o 
  -5  -1   3       24.81       24.30      2.77 o 
  -4  -1   3        7.33        8.63      1.14 o 
  -3  -1   3        0.01       -0.38      0.38 o 
  -2  -1   3       12.53       13.70      1.14 o 
  -1  -1   3     2453.11     2605.69     43.14 o 
   0  -1   3       49.05       67.55      1.65 o 
   1  -1   3      222.88      211.87      5.72 o 
   2  -1   3       82.82       91.27      2.06 o 
   3  -1   3      210.81      194.90      3.96 o 
   4  -1   3      822.59      821.92     14.43 o 
   5  -1   3       28.67       32.53      1.62 o 
   6  -1   3        1.34        1.52      0.57 o 
   7  -1   3       88.39       78.54      2.62 o 
   8  -1   3      425.66      432.55     14.84 o 
   9  -1   3       45.49       40.58      4.35 o 
  10  -1   3        0.77       -0.20      1.83 o 
  -9   0   3        1.22        0.47      1.36 o 
  -8   0   3       22.64       26.84      2.72 o 
  -7   0   3       26.08       28.63      2.55 o 
  -6   0   3        9.20        9.80      1.48 o 
  -5   0   3      122.76      132.61      4.52 o 
  -4   0   3       24.80       25.84      1.92 o 
  -3   0   3      453.18      454.15     10.65 o 
  -2   0   3      164.71      150.32      5.37 o 
  -1   0   3     2508.44     2756.83     45.48 o 
   0   0   3      118.34      120.70      2.50 o 
   1   0   3       53.75       52.22      1.32 o 
   2   0   3       63.60       60.38      1.53 o 
   3   0   3        8.81        8.20      0.60 o 
   4   0   3      451.20      493.90     10.89 o 
   5   0   3        1.95        3.15      0.57 o 
   6   0   3       16.15       17.04      1.17 o 
   7   0   3      103.11       94.90      2.87 o 
   8   0   3       14.30       17.23      1.43 o 
   9   0   3      140.58      135.00      7.55 o 
  10   0   3        0.27        2.81      2.09 o 
  -9   1   3        6.21        8.07      1.85 o 
  -8   1   3       10.91       11.81      1.92 o 
  -7   1   3       15.88       14.99      1.88 o 
  -6   1   3        0.20        1.25      0.84 o 
  -5   1   3       12.07        9.39      1.28 o 
  -4   1   3       28.02       26.63      2.92 o 
  -3   1   3      376.65      384.99      7.11 o 
  -2   1   3        0.79        0.95      0.27 o 
  -1   1   3     2030.99     2191.95     36.31 o 
   0   1   3        9.79       14.43      0.59 o 
   1   1   3       30.35       22.81      1.64 o 
   2   1   3        0.15        1.27      0.27 o 
   3   1   3     3188.32     3334.92     55.07 o 
   4   1   3        1.10        3.03      1.26 o 
   5   1   3      574.88      624.25     11.67 o 
   6   1   3       80.01       82.60      4.61 o 
   7   1   3       22.00       21.39      1.38 o 
   8   1   3        1.05        1.61      0.69 o 
   9   1   3       19.37       21.54      2.21 o 
  10   1   3        0.04        0.53      1.19 o 
  -9   2   3        3.67        1.83      1.51 o 
  -8   2   3       12.31        9.38      1.72 o 
  -7   2   3        3.97        5.61      1.33 o 
  -6   2   3        4.41        2.32      0.97 o 
  -5   2   3       13.44       12.81      1.49 o 
  -4   2   3        0.59        0.98      0.63 o 
  -3   2   3      487.92      500.31      9.12 o 
  -2   2   3        0.78        1.09      0.31 o 
  -1   2   3      127.18      118.00      2.53 o 
   1   2   3       16.70       12.72      0.51 o 
   2   2   3      189.99      204.06      3.88 o 
   3   2   3      520.91      528.46      9.40 o 
   4   2   3       41.59       49.65      1.59 o 
   5   2   3      201.27      198.03      5.23 o 
   6   2   3        5.98        4.87      0.73 o 
   7   2   3        6.25        7.44      0.96 o 
   8   2   3       14.56       19.06      2.69 o 
   9   2   3        5.31        4.80      1.27 o 
  10   2   3       48.85       53.33      3.38 o 
  -9   3   3        6.57        4.95      1.71 o 
  -8   3   3       22.55       19.19      2.34 o 
  -7   3   3        3.21        3.03      1.18 o 
  -6   3   3        0.30        0.95      0.84 o 
  -5   3   3       49.51       55.20      3.95 o 
  -4   3   3       91.06       93.84      2.58 o 
  -3   3   3      187.42      213.73      4.55 o 
  -2   3   3       41.67       37.13      1.30 o 
  -1   3   3      441.93      491.44      8.78 o 
   0   3   3       15.40       16.14      0.69 o 
   1   3   3        2.71        5.70      0.38 o 
   2   3   3      234.84      247.62      5.92 o 
   3   3   3      564.12      558.46     10.62 o 
   4   3   3        9.44        9.52      1.03 o 
   5   3   3      142.64      152.70      3.58 o 
   6   3   3        2.22        3.40      0.66 o 
   7   3   3      186.41      175.61      4.99 o 
   8   3   3       24.09       24.49      2.19 o 
   9   3   3       40.85       49.98      4.25 o 
  10   3   3        5.36        3.32      1.94 o 
  -8   4   3        1.93        0.76      1.67 o 
  -7   4   3       70.79       68.22      3.59 o 
  -6   4   3        9.20        7.31      1.39 o 
  -5   4   3       37.02       33.68      2.92 o 
  -4   4   3        1.90        2.74      0.64 o 
  -3   4   3       93.28       94.20      4.97 o 
  -2   4   3      192.89      222.29      4.64 o 
  -1   4   3      308.60      333.41      6.33 o 
   0   4   3      400.57      462.53      8.33 o 
   1   4   3      297.84      315.71      6.17 o 
   2   4   3        0.35        0.30      0.48 o 
   3   4   3      303.25      329.49      6.21 o 
   4   4   3      348.82      330.60      6.41 o 
   5   4   3       63.44       62.63      1.99 o 
   6   4   3      117.98      116.20      3.73 o 
   7   4   3       38.10       38.78      2.27 o 
   8   4   3        7.52        9.91      2.55 o 
   9   4   3       26.39       23.31      3.75 o 
  10   4   3       14.53       14.97      3.06 o 
  -8   5   3        7.93        9.72      2.89 o 
  -7   5   3       21.17       20.99      2.37 o 
  -6   5   3       60.80       65.10      3.30 o 
  -5   5   3        4.02        4.01      1.03 o 
  -4   5   3        7.64        7.83      0.92 o 
  -3   5   3        6.21        5.57      0.74 o 
  -2   5   3      451.96      459.62      8.68 o 
  -1   5   3       60.54       61.26      1.85 o 
   0   5   3        2.84        2.74      0.46 o 
   1   5   3      979.88      996.80     17.13 o 
   2   5   3      447.74      460.42      8.38 o 
   3   5   3        5.76       11.16      1.19 o 
   4   5   3      421.61      404.56     18.82 o 
   5   5   3       34.91       41.82      6.32 o 
   6   5   3      172.96      171.17      5.29 o 
   7   5   3       38.51       43.17      3.22 o 
   8   5   3      215.10      234.63     10.77 o 
   9   5   3        4.38        4.54      2.43 o 
  10   5   3        0.27        0.14      1.72 o 
  -8   6   3        8.58       10.99      3.06 o 
  -7   6   3        0.08        0.27      1.81 o 
  -6   6   3        0.15       -0.45      1.39 o 
  -5   6   3       13.17       12.07      1.58 o 
  -4   6   3       57.77       62.50      2.33 o 
  -3   6   3        2.20        1.90      0.62 o 
  -2   6   3        0.69        2.20      1.09 o 
  -1   6   3       94.87       93.45      2.56 o 
   0   6   3      559.78      603.23     11.00 o 
   1   6   3      312.33      305.16      6.01 o 
   2   6   3        1.65        2.14      0.40 o 
   3   6   3       10.76       13.02      2.08 o 
   4   6   3        0.78        1.30      0.66 o 
   5   6   3      206.89      195.07      5.98 o 
   6   6   3        2.92        4.33      1.67 o 
   7   6   3       42.97       36.55      2.45 o 
   8   6   3        0.35        1.20      1.81 o 
   9   6   3        0.52       -0.37      2.02 o 
  -7   7   3       12.18       13.94      3.19 o 
  -6   7   3        8.25        6.31      2.15 o 
  -5   7   3       30.02       35.16      3.86 o 
  -4   7   3        4.43        3.06      1.11 o 
  -3   7   3      336.21      332.53      9.37 o 
  -2   7   3        0.69        0.71      0.58 o 
  -1   7   3      113.81      116.55      4.20 o 
   0   7   3       19.75       19.90      1.16 o 
   1   7   3        0.08        0.87      1.29 o 
   2   7   3        2.30        2.26      0.74 o 
   3   7   3        0.13       -0.24      0.55 o 
   4   7   3       58.65       61.90      2.88 o 
   5   7   3       74.76       78.11      8.86 o 
   6   7   3      296.21      291.26      8.20 o 
   7   7   3       31.21       33.24      2.52 o 
   8   7   3        0.50        1.84      1.78 o 
   9   7   3        3.22        4.32      2.64 o 
  -5   8   3       43.32       48.51      4.86 o 
  -4   8   3       93.35      109.35      4.50 o 
  -3   8   3      224.22      209.36      6.53 o 
  -2   8   3      150.39      135.97      5.45 o 
  -1   8   3       51.64       59.23      2.18 o 
   0   8   3        1.37        0.38      0.72 o 
   1   8   3       10.72       11.45      1.41 o 
   2   8   3        3.48        4.76      1.05 o 
   3   8   3        4.89        4.97      1.51 o 
   4   8   3       62.64       67.19      3.20 o 
   5   8   3       38.37       39.91      4.91 o 
   6   8   3        0.43        0.60      1.07 o 
   7   8   3        4.73        5.96      2.12 o 
   8   8   3        1.38       -0.01      1.72 o 
   9   8   3       15.92       20.74      4.05 o 
  -6   9   3       40.14       64.57      6.01 o 
  -5   9   3        7.00        8.98      2.91 o 
  -4   9   3       12.56       12.51      1.89 o 
  -3   9   3       27.92       28.05      2.41 o 
  -2   9   3      133.25      147.10      7.77 o 
  -1   9   3      340.88      330.33     13.34 o 
   0   9   3       19.47       19.20      2.11 o 
   1   9   3        0.04        4.32      3.54 o 
   2   9   3       36.34       37.09      2.51 o 
   3   9   3        9.22        8.19      1.48 o 
   4   9   3        6.62        4.45      2.60 o 
   5   9   3       40.56       41.04      2.80 o 
   6   9   3        0.13        0.93      1.09 o 
   7   9   3        0.87        0.30      1.65 o 
   8   9   3        0.13        1.55      2.30 o 
  -4  10   3        0.00       -1.85      1.50 o 
  -3  10   3        0.94        1.70      1.81 o 
  -2  10   3        0.12       -0.22      1.54 o 
  -1  10   3      212.80      202.77      9.97 o 
   0  10   3        0.45        0.78      1.66 o 
   1  10   3       23.51       22.97      3.36 o 
   2  10   3        8.95       17.92      2.11 o 
   3  10   3       98.89       91.90      4.17 o 
   4  10   3        7.96       10.59      1.82 o 
   5  10   3        4.43        9.66      1.78 o 
   6  10   3        0.81        0.52      1.28 o 
   7  10   3        0.08        1.31      2.01 o 
  -3  11   3        1.60        3.76      2.38 o 
  -2  11   3        1.81        1.37      2.18 o 
  -1  11   3       61.77       74.06      5.93 o 
   0  11   3       26.63       30.11      4.42 o 
   1  11   3        1.53        5.19      2.32 o 
   2  11   3        7.79        7.61      2.36 o 
   3  11   3       35.18       34.22      4.37 o 
   4  11   3        2.18        3.17      1.44 o 
   5  11   3        0.59        0.79      1.45 o 
   6  11   3        5.28        8.24      1.97 o 
  -1  12   3        6.49        7.05      2.90 o 
   0  12   3       19.69       23.74      4.21 o 
   1  12   3        1.37        3.48      2.36 o 
   2  12   3        0.00       -0.04      2.23 o 
   3  12   3        9.17       10.60      3.12 o 
   4  12   3        0.03       -0.70      2.09 o 
  -2 -10   4       15.16       24.79      3.68 o 
  -1 -10   4        3.16        6.21      2.07 o 
   0 -10   4        4.85        5.02      1.66 o 
   1 -10   4       17.49       26.50      2.87 o 
   2 -10   4       29.69       36.33      3.16 o 
  -4  -9   4        0.01       -0.14      1.77 o 
  -3  -9   4        1.17       -0.02      1.63 o 
  -2  -9   4        0.85        2.15      1.96 o 
  -1  -9   4       44.21       50.16      3.12 o 
   0  -9   4       30.28       26.01      2.54 o 
   1  -9   4        3.93        3.55      1.36 o 
   2  -9   4        4.96        2.84      1.37 o 
   3  -9   4        2.76        0.65      1.19 o 
   4  -9   4        1.08        4.06      1.53 o 
  -5  -8   4        1.02        0.87      1.82 o 
  -4  -8   4       10.53        8.72      2.41 o 
  -3  -8   4       18.80       18.48      2.96 o 
  -2  -8   4        0.80        0.93      1.11 o 
  -1  -8   4       57.77       66.11      3.39 o 
   0  -8   4       19.17       18.35      2.97 o 
   1  -8   4        0.10        0.47      0.94 o 
   2  -8   4        5.35        4.82      1.32 o 
   3  -8   4        3.18        4.09      1.20 o 
   4  -8   4       31.53       29.75      2.76 o 
   5  -8   4        1.26        0.23      1.24 o 
   6  -8   4        9.42       11.31      2.10 o 
  -6  -7   4        3.68        3.52      1.53 o 
  -5  -7   4        0.58        0.69      1.17 o 
  -4  -7   4        3.73        4.78      1.95 o 
  -3  -7   4       37.75       29.97      3.38 o 
  -2  -7   4      384.00      374.83      9.98 o 
  -1  -7   4      497.77      474.32     12.02 o 
   0  -7   4       14.35       14.64      1.73 o 
   1  -7   4        7.69       10.67      1.58 o 
   2  -7   4       27.53       25.07      2.21 o 
   3  -7   4      134.84      133.27      5.03 o 
   4  -7   4      495.11      449.54     12.73 o 
   5  -7   4      154.40      141.40      5.58 o 
   6  -7   4       11.12       10.81      1.98 o 
   7  -7   4        2.24        2.47      1.47 o 
  -7  -6   4       15.20       16.28      2.44 o 
  -6  -6   4       10.41       10.60      1.89 o 
  -5  -6   4       28.80       32.47      2.67 o 
  -4  -6   4        4.30        1.42      1.04 o 
  -3  -6   4        9.05        7.77      1.40 o 
  -2  -6   4      280.41      292.73      8.00 o 
  -1  -6   4      457.12      464.10     14.30 o 
   0  -6   4       63.80       61.52      3.14 o 
   1  -6   4       35.81       29.43      2.08 o 
   2  -6   4       19.44       25.30      2.08 o 
   3  -6   4        0.78        2.06      0.93 o 
   4  -6   4       28.60       17.66      1.96 o 
   5  -6   4        1.68        1.32      1.03 o 
   6  -6   4       13.56       15.84      2.10 o 
   7  -6   4        0.75       -0.17      1.50 o 
   8  -6   4       23.56       27.06      3.46 o 
  -7  -5   4       14.75       18.51      3.54 o 
  -6  -5   4        5.31        3.73      1.35 o 
  -5  -5   4       83.20       88.69      4.00 o 
  -4  -5   4       77.33       72.03      3.36 o 
  -3  -5   4        5.34        9.22      2.53 o 
  -2  -5   4       51.57       48.03      1.96 o 
  -1  -5   4      663.55      674.91     12.46 o 
   0  -5   4        1.90        6.45      2.84 o 
   1  -5   4       28.73       28.61      1.92 o 
   2  -5   4        1.66        0.58      0.67 o 
   3  -5   4       66.07       56.37      4.31 o 
   4  -5   4      356.93      310.60      8.69 o 
   5  -5   4        5.11        3.74      1.12 o 
   6  -5   4       42.02       39.49      3.03 o 
   7  -5   4       15.22       14.53      2.56 o 
   8  -5   4        0.39       -0.36      1.32 o 
   9  -5   4        0.50       -0.05      1.58 o 
  -8  -4   4        1.94        2.93      1.53 o 
  -7  -4   4       13.50       12.70      2.08 o 
  -6  -4   4        2.80        2.76      1.22 o 
  -5  -4   4       98.30       93.37      4.02 o 
  -4  -4   4      129.56      120.05      5.08 o 
  -3  -4   4       17.14       21.09      1.82 o 
  -2  -4   4        4.75        5.42      0.80 o 
  -1  -4   4       12.88       11.41      0.96 o 
   0  -4   4      109.22      110.56      2.81 o 
   1  -4   4      102.96       95.62      3.36 o 
   2  -4   4      113.80      103.84      3.72 o 
   3  -4   4       17.54       15.41      1.61 o 
   4  -4   4       51.76       46.45      2.48 o 
   5  -4   4       21.60       19.61      1.95 o 
   6  -4   4        8.97       11.55      1.78 o 
   7  -4   4       35.17       36.44      6.31 o 
   8  -4   4        6.53        4.77      1.48 o 
   9  -4   4       41.07       53.04      3.81 o 
  -8  -3   4        2.90        3.36      1.72 o 
  -7  -3   4       65.74       60.68      3.56 o 
  -6  -3   4        8.65        5.76      1.44 o 
  -5  -3   4      162.66      161.81      5.54 o 
  -4  -3   4      261.63      261.63     14.80 o 
  -3  -3   4        6.62        5.72      1.07 o 
  -2  -3   4        3.45        1.57      0.49 o 
  -1  -3   4       57.46       63.26      2.67 o 
   0  -3   4        3.12        3.92      0.55 o 
   1  -3   4       61.41       67.97      2.35 o 
   2  -3   4       91.56       97.03      5.55 o 
   3  -3   4      312.66      307.40      7.96 o 
   4  -3   4      120.66      122.01      5.95 o 
   5  -3   4        2.41        6.26      1.96 o 
   6  -3   4        7.67        7.88      1.36 o 
   7  -3   4      202.76      202.81      7.03 o 
   8  -3   4       38.69       38.72      2.97 o 
   9  -3   4       25.67       30.38      2.94 o 
  -8  -2   4        1.23        0.37      1.29 o 
  -7  -2   4       32.30       35.43      2.93 o 
  -6  -2   4       42.87       43.15      2.81 o 
  -5  -2   4      246.51      215.29      6.67 o 
  -4  -2   4        7.64        6.60      1.19 o 
  -3  -2   4      117.65      119.25      3.99 o 
  -2  -2   4      515.82      525.56     16.55 o 
  -1  -2   4      171.07      169.74      4.04 o 
   0  -2   4     1393.14     1498.88     25.33 o 
   1  -2   4     1129.31     1136.38     19.35 o 
   2  -2   4       20.38       24.80      0.93 o 
   3  -2   4      180.65      176.40      3.87 o 
   4  -2   4      499.39      455.98     11.01 o 
   5  -2   4       49.14       48.23      2.42 o 
   6  -2   4      365.77      351.49      9.35 o 
   7  -2   4        0.24        0.04      0.89 o 
   8  -2   4       28.41       25.26      3.38 o 
   9  -2   4       42.64       47.80      8.10 o 
  10  -2   4        3.50        7.04      3.54 o 
  -9  -1   4        0.53        0.01      1.42 o 
  -8  -1   4       11.79       10.78      2.01 o 
  -7  -1   4        5.98        4.38      1.37 o 
  -6  -1   4       76.98       72.60      3.57 o 
  -5  -1   4        0.07        1.07      1.80 o 
  -4  -1   4      190.48      180.21      5.51 o 
  -3  -1   4      397.05      377.08      9.35 o 
  -2  -1   4     1829.89     1934.36     32.50 o 
  -1  -1   4      408.44      451.03      8.25 o 
   0  -1   4      450.49      488.44      8.77 o 
   1  -1   4       51.22       59.30      1.59 o 
   2  -1   4       61.96       68.16      1.76 o 
   3  -1   4      537.87      590.03     10.54 o 
   4  -1   4        2.36        3.46      0.54 o 
   5  -1   4      465.04      444.56     12.34 o 
   6  -1   4      237.54      243.04      5.37 o 
   7  -1   4      846.83      870.14     20.02 o 
   8  -1   4       49.46       52.14      9.96 o 
   9  -1   4       45.08       58.13      5.49 o 
  10  -1   4       19.09       21.60      4.57 o 
  -9   0   4       10.66       10.36      2.13 o 
  -8   0   4        0.02        0.37      1.26 o 
  -7   0   4       65.59       67.34      3.59 o 
  -6   0   4      333.33      312.16      8.90 o 
  -5   0   4        1.43        0.72      0.73 o 
  -4   0   4      262.35      253.82      7.02 o 
  -3   0   4      442.29      451.46     10.81 o 
  -2   0   4      758.26      762.29     13.30 o 
  -1   0   4        5.69        6.78      0.65 o 
   0   0   4     1452.29     1598.96     26.80 o 
   1   0   4       62.35       68.44      1.91 o 
   2   0   4       84.09       89.20      2.11 o 
   3   0   4      205.60      219.07      5.33 o 
   4   0   4       75.98       70.15      2.03 o 
   5   0   4       69.59       61.68      2.00 o 
   6   0   4      195.02      194.18      6.32 o 
   7   0   4      124.34      131.35      4.30 o 
   8   0   4       30.81       32.70      2.34 o 
   9   0   4       41.58       47.17      4.36 o 
  10   0   4        1.98        4.93      2.29 o 
  -9   1   4        1.64        1.87      2.35 o 
  -8   1   4        0.50        1.02      1.32 o 
  -7   1   4       14.87       23.55      3.65 o 
  -6   1   4       59.47       65.01      4.23 o 
  -5   1   4       15.03       16.35      2.65 o 
  -4   1   4       50.56       46.25      3.13 o 
  -3   1   4      520.36      529.27     12.35 o 
  -2   1   4     1680.08     1877.31     31.45 o 
  -1   1   4      231.78      242.92      6.01 o 
   0   1   4      391.41      383.73      8.60 o 
   1   1   4      270.35      254.39      9.78 o 
   2   1   4      439.82      496.17     10.63 o 
   3   1   4      757.67      843.36     14.62 o 
   4   1   4     2664.09     2575.13     42.95 o 
   6   1   4       44.52       40.97      1.71 o 
   7   1   4       29.90       36.90      5.82 o 
   8   1   4        2.37        1.88      0.78 o 
   9   1   4        2.37        2.87      1.19 o 
  10   1   4        1.51        0.52      1.97 o 
  -8   2   4        3.84        3.76      1.41 o 
  -7   2   4       43.45       44.47      3.02 o 
  -6   2   4       67.32       70.18      3.47 o 
  -5   2   4        9.04        7.87      1.28 o 
  -4   2   4       31.02       40.29      9.94 o 
  -3   2   4      440.31      450.64      8.40 o 
  -2   2   4        0.07        0.51      0.32 o 
  -1   2   4      554.02      553.16      9.83 o 
   0   2   4      593.33      574.02     11.10 o 
   1   2   4       46.36       56.39      1.45 o 
   2   2   4      545.99      525.78      9.68 o 
   3   2   4      104.20      104.50      2.91 o 
   4   2   4      597.36      597.66     13.19 o 
   5   2   4      220.13      250.94      5.23 o 
   6   2   4       34.92       34.23      5.14 o 
   7   2   4        4.64        4.61      0.81 o 
   8   2   4        2.09        2.10      0.74 o 
   9   2   4       29.40       32.13      3.55 o 
  10   2   4        0.26        0.29      1.52 o 
  -8   3   4       11.64       19.05      3.34 o 
  -7   3   4        8.19        6.69      1.48 o 
  -6   3   4      146.09      134.58      5.07 o 
  -5   3   4       84.29       89.85      3.75 o 
  -4   3   4      118.97      123.36      4.26 o 
  -3   3   4       77.61       66.73      2.01 o 
  -2   3   4      126.77      124.19      3.97 o 
  -1   3   4      894.29      917.28     15.80 o 
   0   3   4      653.52      691.30     12.04 o 
   1   3   4       34.53       35.04      1.05 o 
   2   3   4      430.84      409.22      9.24 o 
   3   3   4       32.92       43.61      1.27 o 
   4   3   4     1881.55     1981.55     40.42 o 
   5   3   4       64.38       70.09      2.13 o 
   6   3   4       16.75       18.49      1.29 o 
   7   3   4        0.01       -0.13      0.53 o 
   8   3   4       15.75       12.48      1.57 o 
   9   3   4       18.49       15.08      2.91 o 
  10   3   4       35.94       38.88      4.51 o 
  -8   4   4        0.00        0.51      1.48 o 
  -7   4   4        0.61        1.32      1.16 o 
  -6   4   4       39.43       37.90      2.70 o 
  -5   4   4       49.09       42.88      2.54 o 
  -4   4   4      119.35      124.34      4.33 o 
  -3   4   4        3.64        3.82      0.78 o 
  -2   4   4      151.56      156.00      3.78 o 
  -1   4   4        3.38        4.08      0.53 o 
   0   4   4     1674.60     1749.10     29.36 o 
   1   4   4      257.49      264.37      5.04 o 
   2   4   4        5.42        7.17      0.83 o 
   3   4   4       87.02       93.28      3.11 o 
   4   4   4     1030.54     1005.73     17.50 o 
   5   4   4      129.24      128.96      4.18 o 
   6   4   4        2.98        2.88      0.87 o 
   7   4   4       13.49       12.44      1.52 o 
   8   4   4       12.40       13.57      1.68 o 
   9   4   4      107.99      106.36      6.74 o 
  10   4   4        7.20        9.04      2.70 o 
  -8   5   4        0.40        1.27      2.06 o 
  -7   5   4        3.54        4.00      1.36 o 
  -6   5   4      162.14      165.70      5.91 o 
  -5   5   4        6.12        4.00      1.11 o 
  -4   5   4        4.04        7.51      1.22 o 
  -3   5   4      295.95      283.49      6.01 o 
  -2   5   4        4.30        4.02      0.66 o 
  -1   5   4      241.35      271.03      5.51 o 
   0   5   4       35.10       27.00      1.30 o 
   1   5   4      206.76      207.77      4.23 o 
   2   5   4        0.40        0.91      1.20 o 
   3   5   4      204.37      203.50      5.55 o 
   4   5   4      190.36      160.01      4.77 o 
   5   5   4      583.62      588.94     26.85 o 
   6   5   4      136.24      130.89     10.56 o 
   7   5   4      192.55      192.90      6.02 o 
   8   5   4       27.90       24.83      2.23 o 
   9   5   4       15.65       17.95      3.48 o 
  10   5   4       10.51        7.97      2.85 o 
  -7   6   4        1.27        1.90      2.02 o 
  -6   6   4       40.20       42.50      2.83 o 
  -5   6   4        0.04        0.16      0.83 o 
  -4   6   4       24.53       25.22      2.04 o 
  -3   6   4      125.07      130.04      3.53 o 
  -2   6   4       10.13       12.91      1.07 o 
  -1   6   4      558.44      518.41     18.32 o 
   0   6   4      146.93      148.68      7.15 o 
   1   6   4       15.40       16.07      1.59 o 
   2   6   4      162.53      147.11     13.28 o 
   3   6   4        0.28        0.50      0.54 o 
   4   6   4      141.58      132.64      4.35 o 
   5   6   4      584.06      568.01     13.40 o 
   6   6   4        4.58        3.74      1.03 o 
   7   6   4       14.13       10.72      2.11 o 
   8   6   4      102.92      111.82      6.98 o 
   9   6   4        5.75        4.52      2.27 o 
  10   6   4        0.81        0.50      2.24 o 
  -7   7   4        1.50        2.23      2.38 o 
  -6   7   4        2.57        2.32      1.85 o 
  -5   7   4       11.91       19.33      3.18 o 
  -4   7   4       50.34       50.96      2.21 o 
  -3   7   4      261.69      250.74      7.57 o 
  -2   7   4        0.02        1.46      0.78 o 
  -1   7   4       67.10       63.90      2.18 o 
   0   7   4       31.44       32.11      1.89 o 
   1   7   4        6.41        5.53      1.16 o 
   2   7   4        4.83        3.19      0.79 o 
   3   7   4        2.68        2.73      0.83 o 
   4   7   4       87.58       88.83      3.85 o 
   5   7   4      144.08      147.61      5.02 o 
   6   7   4      105.04      109.33      4.29 o 
   7   7   4       49.19       53.47      2.99 o 
   8   7   4        3.00        3.10      2.27 o 
   9   7   4       11.51       12.77      3.24 o 
  -6   8   4        1.91        2.18      2.25 o 
  -4   8   4        2.80        7.71      2.12 o 
  -3   8   4        0.75        0.75      0.73 o 
  -2   8   4       98.30       96.75      3.02 o 
  -1   8   4        2.30        3.10      1.37 o 
   0   8   4        2.19        1.47      0.77 o 
   1   8   4        3.92        6.12      1.32 o 
   2   8   4        6.65        8.31      1.95 o 
   3   8   4        4.60        2.42      0.92 o 
   4   8   4        6.97       11.21      1.55 o 
   5   8   4        0.03        0.23      0.98 o 
   6   8   4        3.28        3.43      1.19 o 
   7   8   4        1.45        1.87      1.19 o 
   8   8   4        2.40        3.27      2.20 o 
   9   8   4       23.05       17.35      3.71 o 
  -5   9   4       29.68       28.57      4.18 o 
  -4   9   4      102.69      105.68      6.39 o 
  -3   9   4      154.12      152.47      7.92 o 
  -2   9   4      164.08      162.21      8.24 o 
  -1   9   4       90.71       87.11      5.57 o 
   0   9   4      189.01      200.40      6.23 o 
   1   9   4      161.17      161.83      5.46 o 
   2   9   4       63.49       54.76      3.45 o 
   3   9   4       55.74       56.05      2.98 o 
   4   9   4       52.97       55.45      3.40 o 
   5   9   4       14.87       16.31      2.00 o 
   6   9   4        4.70        5.29      1.41 o 
   7   9   4        2.97        3.36      1.89 o 
   8   9   4        1.84        2.92      2.33 o 
  -4  10   4       26.68       29.22      4.02 o 
  -3  10   4       11.64        9.55      2.66 o 
  -2  10   4       16.53       16.39      3.25 o 
  -1  10   4        0.06       -0.22      1.60 o 
   0  10   4       12.92       21.00      3.41 o 
   1  10   4        2.45        1.44      1.74 o 
   2  10   4       48.90       57.81      3.21 o 
   3  10   4       22.83       19.31      2.22 o 
   4  10   4        3.70        2.63      1.23 o 
   5  10   4        3.98        3.34      1.34 o 
   6  10   4        0.10        1.21      1.29 o 
   7  10   4        2.68        3.47      1.64 o 
  -3  11   4       17.46       16.35      3.32 o 
  -2  11   4       35.80       39.95      4.84 o 
  -1  11   4       32.12       32.51      4.59 o 
   0  11   4       53.35       50.75      5.35 o 
   1  11   4       22.45       23.84      3.83 o 
   2  11   4        4.12        1.41      1.86 o 
   3  11   4        0.41        1.25      1.22 o 
   4  11   4        4.30        6.81      1.70 o 
   5  11   4        3.34        5.70      1.74 o 
   6  11   4        5.39        5.26      1.86 o 
  -1  12   4       13.46       17.83      3.81 o 
   0  12   4        7.01        8.68      3.03 o 
   1  12   4        5.50        6.85      2.77 o 
   2  12   4        0.10       -1.59      1.80 o 
   3  12   4        0.25        1.80      2.18 o 
   4  12   4        0.14       -0.02      2.00 o 
  -2  -9   5       11.33        7.37      2.61 o 
  -1  -9   5        2.08        3.55      1.52 o 
   0  -9   5        5.47        3.69      1.45 o 
   1  -9   5        9.92       12.19      2.98 o 
   2  -9   5        5.75        6.68      1.71 o 
   3  -9   5        0.11        0.17      1.24 o 
  -4  -8   5        2.83        3.95      2.33 o 
  -3  -8   5       47.10       54.42      4.68 o 
  -2  -8   5       12.49       16.43      2.95 o 
  -1  -8   5       17.30       19.12      3.41 o 
   0  -8   5       29.43       31.45      2.63 o 
   1  -8   5       13.44       12.24      1.84 o 
   2  -8   5        2.90        2.26      1.23 o 
   3  -8   5        2.88        2.76      1.29 o 
   4  -8   5        1.08        2.59      1.36 o 
   5  -8   5        0.86        2.17      1.42 o 
  -5  -7   5        6.94       11.28      2.83 o 
  -4  -7   5        3.17        2.31      1.94 o 
  -3  -7   5        6.28        3.54      1.85 o 
  -2  -7   5      121.49      122.95      6.79 o 
  -1  -7   5        2.46        2.60      1.11 o 
   0  -7   5       68.74       64.13      3.26 o 
   1  -7   5        2.18        3.84      1.22 o 
   2  -7   5        4.65        4.25      1.24 o 
   3  -7   5       93.32       93.28      7.13 o 
   4  -7   5      100.27       99.08      4.53 o 
   5  -7   5        5.08        2.33      1.26 o 
   6  -7   5        4.42        2.50      1.43 o 
   7  -7   5        0.00       -0.37      2.23 o 
  -6  -6   5        8.02        6.90      1.89 o 
  -5  -6   5       23.59       23.42      2.50 o 
  -4  -6   5       47.83       50.58      3.11 o 
  -3  -6   5        8.45        8.14      2.17 o 
  -2  -6   5       27.43       27.54      3.26 o 
  -1  -6   5       15.55       16.39      1.89 o 
   0  -6   5      243.34      250.48      7.31 o 
   1  -6   5       84.68       85.09      3.63 o 
   2  -6   5       65.89       58.96      3.03 o 
   3  -6   5       13.53        9.57      1.57 o 
   4  -6   5        0.23        0.62      1.11 o 
   5  -6   5      103.10       93.25      9.85 o 
   6  -6   5       36.03       32.30      2.92 o 
   7  -6   5        1.05       -0.16      1.26 o 
  -7  -5   5        0.10        0.14      1.50 o 
  -6  -5   5       22.11       17.69      2.44 o 
  -5  -5   5        0.13        0.16      1.11 o 
  -4  -5   5        1.34        1.23      1.01 o 
  -3  -5   5        0.24        0.16      0.88 o 
  -2  -5   5       55.63       45.39      2.51 o 
  -1  -5   5        9.28        8.10      1.26 o 
   0  -5   5      515.55      532.14     12.89 o 
   1  -5   5      147.61      132.32      4.69 o 
   2  -5   5        4.31        5.81      1.12 o 
   3  -5   5       35.65       26.41      2.12 o 
   4  -5   5       18.93       24.95      4.29 o 
   5  -5   5       68.02       64.37      3.34 o 
   6  -5   5       60.25       62.20      3.90 o 
   7  -5   5        0.69        1.54      1.21 o 
   8  -5   5        0.05        0.46      1.35 o 
  -7  -4   5        0.00        0.08      1.41 o 
  -6  -4   5       28.82       31.68      4.51 o 
  -5  -4   5        4.62        3.09      1.25 o 
  -4  -4   5       68.01       65.30      3.34 o 
  -3  -4   5        5.73        6.81      1.33 o 
  -2  -4   5       18.47       24.56      1.90 o 
  -1  -4   5        6.00        4.81      0.78 o 
   0  -4   5      155.35      153.02      4.78 o 
   1  -4   5       59.24       50.18      2.41 o 
   2  -4   5       51.02       45.05      2.32 o 
   3  -4   5        0.10       -0.01      0.61 o 
   4  -4   5        2.20        1.02      0.78 o 
   5  -4   5        3.29        2.15      0.96 o 
   6  -4   5       75.93       70.14      3.50 o 
   7  -4   5        0.69        1.62      1.08 o 
   8  -4   5       14.57       12.42      2.27 o 
   9  -4   5       13.13       14.98      2.44 o 
  -8  -3   5        0.79        0.64      1.49 o 
  -7  -3   5        0.38       -0.75      1.23 o 
  -6  -3   5       17.81       19.07      2.29 o 
  -5  -3   5        4.96        5.40      2.16 o 
  -4  -3   5        6.34        4.98      2.12 o 
  -3  -3   5       81.75       86.56      3.51 o 
  -2  -3   5       17.92       19.74      1.69 o 
  -1  -3   5       33.08       34.96      1.51 o 
   0  -3   5      217.04      221.21      4.81 o 
   1  -3   5      263.22      274.09      5.53 o 
   2  -3   5       95.47       93.78      7.75 o 
   3  -3   5       24.03       25.69      1.77 o 
   4  -3   5       50.59       47.48      2.44 o 
   5  -3   5        4.64        6.18      1.44 o 
   6  -3   5      180.43      167.45      8.30 o 
   7  -3   5        4.05        3.98      1.28 o 
   8  -3   5       79.12       79.72      4.15 o 
   9  -3   5        4.35        6.08      1.82 o 
  -8  -2   5        2.89        3.39      1.63 o 
  -7  -2   5        1.53        2.23      1.39 o 
  -6  -2   5       63.61       59.71      3.40 o 
  -5  -2   5        0.05       -0.33      0.84 o 
  -4  -2   5      167.97      157.78      9.94 o 
  -3  -2   5       26.75       25.37      1.86 o 
  -2  -2   5       20.66       21.27      1.60 o 
  -1  -2   5      580.44      571.45     11.66 o 
   0  -2   5        0.06        0.78      0.67 o 
   1  -2   5      339.92      318.96      7.78 o 
   2  -2   5       31.44       33.27      1.33 o 
   3  -2   5        3.96        3.37      0.75 o 
   4  -2   5        2.19        2.54      0.78 o 
   5  -2   5      170.19      149.39      4.93 o 
   6  -2   5       15.08       13.60      2.89 o 
   7  -2   5       69.21       70.80      3.46 o 
   8  -2   5       25.08       32.98      4.07 o 
   9  -2   5       17.55       20.45      2.44 o 
  10  -2   5        0.00        3.50      3.01 o 
  -8  -1   5        4.38        4.50      1.74 o 
  -7  -1   5        6.87        6.41      1.66 o 
  -6  -1   5       25.62       20.30      2.18 o 
  -5  -1   5      260.56      258.31      7.99 o 
  -4  -1   5        2.14        1.11      1.00 o 
  -3  -1   5       71.78       66.89      2.91 o 
  -2  -1   5      215.59      208.62      6.75 o 
  -1  -1   5       94.78      111.03      2.75 o 
   0  -1   5      194.27      213.77      4.62 o 
   1  -1   5      230.14      229.72      5.10 o 
   2  -1   5        0.02        0.22      0.31 o 
   3  -1   5       95.55       93.67      2.53 o 
   4  -1   5      118.84      106.47      3.79 o 
   5  -1   5      115.85      108.45      3.86 o 
   6  -1   5      399.17      387.52     10.03 o 
   7  -1   5      150.20      148.00      6.49 o 
   8  -1   5        9.52       10.57      1.70 o 
   9  -1   5       15.80       16.75      2.19 o 
  10  -1   5       51.17       65.88      6.18 o 
  -8   0   5        2.36        1.79      1.54 o 
  -7   0   5        5.14        6.22      1.51 o 
  -6   0   5       26.27       23.41      2.30 o 
  -5   0   5      645.98      582.78     14.44 o 
  -4   0   5        0.25        0.75      0.78 o 
  -3   0   5        5.60        4.75      0.98 o 
  -2   0   5      153.43      158.95      3.55 o 
  -1   0   5      388.45      428.40     12.36 o 
   0   0   5      275.86      286.59      5.58 o 
   1   0   5      281.18      287.98      5.56 o 
   2   0   5       21.82       18.76      0.89 o 
   3   0   5       42.14       54.58      1.87 o 
   4   0   5       93.12       89.70      2.45 o 
   5   0   5       65.06       75.25      2.31 o 
   6   0   5       12.80       13.17      1.13 o 
   7   0   5        6.33        6.23      1.22 o 
   8   0   5        3.36        6.35      1.41 o 
   9   0   5        5.63        6.97      1.96 o 
  10   0   5      112.33      140.52      8.91 o 
  -8   1   5        1.94        1.37      1.38 o 
  -7   1   5       14.39       17.21      2.26 o 
  -6   1   5        9.64       12.34      3.16 o 
  -5   1   5      141.13      143.15      7.62 o 
  -4   1   5       50.97       48.74      2.54 o 
  -3   1   5     1015.29      990.92     21.90 o 
  -2   1   5      449.63      448.81      8.32 o 
  -1   1   5       35.99       33.15      1.26 o 
   0   1   5     1958.84     2153.83     44.34 o 
   1   1   5     1096.91     1145.07     19.51 o 
   2   1   5      371.99      399.73      7.37 o 
   3   1   5        7.25       12.53      3.42 o 
   4   1   5        0.39        1.01      0.74 o 
   5   1   5       61.19       64.35      2.08 o 
   6   1   5      334.42      338.75      8.23 o 
   7   1   5        0.01        0.29      0.62 o 
   8   1   5        6.28        6.83      1.06 o 
   9   1   5        0.00        0.12      1.15 o 
  -8   2   5        1.16        0.98      1.34 o 
  -7   2   5        9.51       11.14      1.87 o 
  -6   2   5        1.65        0.32      1.23 o 
  -5   2   5       13.42       10.52      2.66 o 
  -4   2   5       16.60       14.50      1.55 o 
  -3   2   5       72.42       72.68      2.98 o 
  -2   2   5        2.13        1.87      0.72 o 
  -1   2   5      423.42      451.92      8.33 o 
   0   2   5       60.05       58.35      1.70 o 
   1   2   5       99.93      103.08      2.42 o 
   2   2   5       95.20       97.72      2.84 o 
   3   2   5      691.17      777.68     13.61 o 
   4   2   5      539.48      539.05      9.88 o 
   5   2   5       10.18        9.06      0.87 o 
   6   2   5        4.51        3.89      0.75 o 
   7   2   5       11.66       15.31      1.58 o 
   8   2   5        1.56        0.68      0.86 o 
   9   2   5        0.22        0.39      1.00 o 
  -8   3   5        2.74        1.30      1.45 o 
  -7   3   5       16.73       21.62      2.49 o 
  -6   3   5        1.30        0.27      0.93 o 
  -5   3   5        6.06        7.15      1.38 o 
  -4   3   5       24.40       20.40      2.40 o 
  -3   3   5       35.08       35.65      2.05 o 
  -2   3   5        1.21        1.73      1.19 o 
  -1   3   5      275.37      260.94      5.23 o 
   0   3   5       65.95       65.24      1.82 o 
   1   3   5      122.71      111.48      4.40 o 
   2   3   5      571.05      575.49     10.22 o 
   3   3   5       54.76       55.96      1.54 o 
   4   3   5      213.11      214.76      4.52 o 
   5   3   5        4.33        4.96      0.91 o 
   6   3   5       78.94       82.63      3.29 o 
   7   3   5       14.37       17.01      1.72 o 
   8   3   5      115.99      105.67      4.51 o 
   9   3   5       69.71       69.79      5.17 o 
  10   3   5        1.33       -0.62      1.85 o 
  -8   4   5        9.53       10.09      2.07 o 
  -7   4   5        3.77        4.28      1.53 o 
  -6   4   5        2.14        2.16      1.26 o 
  -5   4   5       10.35       11.58      1.64 o 
  -4   4   5       26.90       20.21      1.85 o 
  -3   4   5        0.00        0.12      0.60 o 
  -2   4   5       86.05       72.34      2.16 o 
  -1   4   5      187.46      199.74      4.30 o 
   0   4   5       26.21       27.90      1.23 o 
   1   4   5       88.59      100.04      2.62 o 
   2   4   5        0.26        1.14      1.43 o 
   3   4   5       27.96       30.38      1.67 o 
   4   4   5      207.20      202.22      8.07 o 
   5   4   5       29.87       24.71      1.76 o 
   6   4   5        0.05       -0.04      0.70 o 
   7   4   5       11.90        7.45      1.45 o 
   8   4   5      104.13      110.64      4.34 o 
   9   4   5        2.16       -0.37      1.57 o 
  10   4   5        7.24        7.07      2.76 o 
  -7   5   5        0.16       -0.30      1.24 o 
  -6   5   5        0.19       -0.02      1.01 o 
  -5   5   5       22.45       28.77      2.46 o 
  -4   5   5       46.30       43.38      2.55 o 
  -3   5   5      175.05      161.50      4.00 o 
  -2   5   5      100.48       94.45      2.69 o 
  -1   5   5      131.03      131.79      3.24 o 
   0   5   5      192.69      171.22      3.79 o 
   1   5   5      534.41      537.73     12.15 o 
   2   5   5       13.45       14.20      1.27 o 
   3   5   5        9.01        8.17      1.05 o 
   4   5   5      167.33      161.46      4.91 o 
   5   5   5        2.87        2.28      0.82 o 
   6   5   5        1.12        0.32      0.79 o 
   7   5   5       42.08       40.85      2.53 o 
   8   5   5        4.66        5.44      1.35 o 
   9   5   5       38.98       31.37      4.11 o 
  10   5   5        4.29        2.17      2.28 o 
  -7   6   5        0.12        0.24      1.40 o 
  -6   6   5        0.04        3.19      2.84 o 
  -5   6   5       15.93       12.24      1.73 o 
  -4   6   5      134.45      125.39      4.62 o 
  -3   6   5        1.79        1.79      0.71 o 
  -2   6   5      195.64      198.50      4.65 o 
  -1   6   5        0.54        1.58      0.57 o 
   0   6   5       88.94       90.60      3.23 o 
   1   6   5       99.98       92.83      4.12 o 
   2   6   5       30.21       24.33      4.13 o 
   3   6   5      149.45      146.22      4.60 o 
   4   6   5      147.58      146.51      4.96 o 
   5   6   5       47.21       46.24      2.50 o 
   6   6   5      457.62      449.91     15.46 o 
   7   6   5       16.21       13.06      1.69 o 
   8   6   5        7.10        9.48      1.61 o 
   9   6   5        1.01        3.06      2.21 o 
  10   6   5       11.88       13.09      3.46 o 
  -6   7   5        0.09        1.97      2.06 o 
  -5   7   5        0.26        0.64      1.00 o 
  -4   7   5       46.95       48.92      5.73 o 
  -3   7   5       34.37       34.01      1.82 o 
  -2   7   5      123.30      123.86      6.56 o 
  -1   7   5       12.81        8.76      2.02 o 
   0   7   5       99.77       94.30      3.49 o 
   1   7   5       63.03       53.80      4.20 o 
   2   7   5      111.84      113.04      4.93 o 
   3   7   5        1.55        0.50      0.67 o 
   4   7   5       84.54       83.67      3.46 o 
   5   7   5      454.10      442.63     18.02 o 
   6   7   5      319.44      326.72     13.33 o 
   7   7   5        3.55        4.61      1.35 o 
   8   7   5        0.16        0.82      1.11 o 
   9   7   5        2.01        3.66      2.51 o 
  -6   8   5        0.36        0.40      2.18 o 
  -5   8   5        8.54        7.10      2.29 o 
  -4   8   5       10.95       10.75      2.16 o 
  -3   8   5       11.73       11.27      1.72 o 
  -2   8   5       50.56       54.78      2.73 o 
  -1   8   5        8.24        7.14      1.21 o 
   0   8   5        0.15       -0.08      0.72 o 
   1   8   5       14.29        8.96      1.31 o 
   2   8   5        6.77        6.19      1.19 o 
   3   8   5       28.49       25.14      2.13 o 
   4   8   5        3.92        4.63      1.14 o 
   5   8   5        0.04       -0.08      0.78 o 
   6   8   5        8.86        7.16      1.40 o 
   7   8   5        6.41        8.61      1.94 o 
   8   8   5       36.49       42.03      3.21 o 
   9   8   5        0.30        1.05      2.27 o 
  -3   9   5       13.51       10.57      2.57 o 
  -2   9   5        0.46        0.29      0.95 o 
  -1   9   5       32.66       29.44      2.30 o 
   0   9   5      120.82      114.96      4.36 o 
   1   9   5        0.52        0.05      0.87 o 
   2   9   5        8.01        5.67      1.50 o 
   3   9   5       18.38       15.51      2.06 o 
   4   9   5        0.72        0.52      0.91 o 
   5   9   5        0.33        0.71      0.94 o 
   6   9   5        2.42        3.39      1.27 o 
   7   9   5       17.17       20.09      2.32 o 
   8   9   5        2.00        3.08      1.50 o 
  -3  10   5        4.16        3.74      2.10 o 
  -2  10   5        5.25        6.94      2.42 o 
  -1  10   5        0.18       -0.69      1.58 o 
   0  10   5        4.11        3.98      1.58 o 
   1  10   5        0.01        1.42      1.20 o 
   2  10   5       31.98       30.76      2.66 o 
   3  10   5       48.63       48.95      6.61 o 
   4  10   5        1.43        0.93      1.05 o 
   5  10   5        4.01        6.88      1.63 o 
   6  10   5        0.03        0.88      1.30 o 
   7  10   5        0.20        0.06      1.38 o 
  -2  11   5        0.92        0.62      2.17 o 
  -1  11   5        3.35        4.00      2.43 o 
   0  11   5        2.52        6.42      2.54 o 
   1  11   5       57.97       58.97      5.27 o 
   2  11   5       15.17       14.28      2.08 o 
   3  11   5        2.50        0.91      1.32 o 
   4  11   5       10.67       15.68      4.87 o 
   5  11   5       19.09       15.57      2.32 o 
   6  11   5        6.79        8.75      2.67 o 
   0  12   5        7.54       12.36      3.45 o 
   1  12   5       40.85       48.31      5.55 o 
   2  12   5        0.73        0.21      1.94 o 
   3  12   5        2.98        5.08      2.67 o 
   4  12   5        9.11       13.92      2.34 o 
   0  -9   6       27.41       28.41      4.45 o 
   1  -9   6        5.67        6.73      1.85 o 
  -3  -8   6        5.94        7.95      2.51 o 
  -2  -8   6        6.38        7.18      2.56 o 
  -1  -8   6       14.00       17.21      3.10 o 
   0  -8   6        1.43        0.96      1.20 o 
   1  -8   6        1.64        3.22      1.37 o 
   2  -8   6       15.72       17.07      2.30 o 
   3  -8   6        8.71        7.13      1.69 o 
   4  -8   6        0.16       -0.33      1.36 o 
  -4  -7   6        0.75       -0.93      1.73 o 
  -3  -7   6       30.02       28.22      3.81 o 
  -2  -7   6      188.07      200.25      9.68 o 
  -1  -7   6       44.21       46.87      4.16 o 
   0  -7   6        2.11        4.16      1.31 o 
   1  -7   6       26.74       26.86      3.81 o 
   2  -7   6       18.96       17.18      2.13 o 
   3  -7   6       41.55       39.97      2.95 o 
   4  -7   6       19.22       20.32      3.25 o 
   5  -7   6        6.13        3.82      1.54 o 
   6  -7   6        1.39        0.79      1.44 o 
  -5  -6   6        3.05        6.32      1.83 o 
  -4  -6   6        0.43        1.11      1.96 o 
  -3  -6   6        7.59       11.91      2.70 o 
  -2  -6   6       15.49       17.00      2.90 o 
  -1  -6   6       89.39       84.50      5.36 o 
   0  -6   6       63.10       60.74      3.58 o 
   1  -6   6       70.83       67.58      3.34 o 
   2  -6   6       18.61       18.01      1.96 o 
   3  -6   6       64.87       64.76      4.03 o 
   4  -6   6       65.32       60.52      3.34 o 
   5  -6   6      109.33      102.97      4.63 o 
   6  -6   6       42.12       45.27      3.24 o 
   7  -6   6        3.52        2.77      1.47 o 
  -6  -5   6       34.98       37.86      3.32 o 
  -5  -5   6        5.58        6.91      1.73 o 
  -4  -5   6       27.11       25.47      2.84 o 
  -3  -5   6       17.45       15.02      1.90 o 
  -2  -5   6        2.67        3.47      1.69 o 
  -1  -5   6        5.97        5.18      1.25 o 
   0  -5   6      434.90      442.63     11.32 o 
   1  -5   6       60.47       58.38      2.93 o 
   2  -5   6      190.94      183.14      5.92 o 
   3  -5   6      223.40      212.57      6.68 o 
   4  -5   6       61.73       59.04      5.79 o 
   5  -5   6       84.10       73.98      8.30 o 
   6  -5   6       52.14       47.93      6.38 o 
   7  -5   6        6.52        5.89      1.65 o 
   8  -5   6        5.82        7.60      2.31 o 
  -6  -4   6        0.35        1.08      1.32 o 
  -5  -4   6      110.21      115.12      4.96 o 
  -4  -4   6        5.75        2.73      1.35 o 
  -3  -4   6       19.19       18.66      1.97 o 
  -2  -4   6       51.10       50.61      2.69 o 
  -1  -4   6       13.51       11.65      1.45 o 
   0  -4   6        1.16        1.10      0.80 o 
   1  -4   6      678.77      669.25     28.94 o 
   2  -4   6       81.75       81.77      4.45 o 
   3  -4   6       46.76       44.33      2.47 o 
   4  -4   6       39.50       34.31      2.86 o 
   5  -4   6       84.52       83.66      3.79 o 
   6  -4   6        9.08        6.60      1.46 o 
   7  -4   6      103.95      105.50      6.70 o 
   8  -4   6        7.84        5.75      1.67 o 
  -7  -3   6        0.79        0.04      1.40 o 
  -6  -3   6       18.56       18.86      2.40 o 
  -5  -3   6       40.97       39.05      2.96 o 
  -4  -3   6        2.43        1.17      1.02 o 
  -3  -3   6      242.71      236.85      7.10 o 
  -2  -3   6        8.28        9.92      1.40 o 
  -1  -3   6       16.45       16.45      1.23 o 
   0  -3   6      270.82      278.45      5.88 o 
   1  -3   6       81.90       91.52      3.40 o 
   2  -3   6        6.41       10.33      1.29 o 
   3  -3   6        3.39        2.90      0.87 o 
   4  -3   6       30.04       26.11      3.44 o 
   5  -3   6      159.92      149.54      5.17 o 
   6  -3   6      153.10      141.96      5.20 o 
   7  -3   6        0.44        2.29      1.09 o 
   8  -3   6       20.14       25.11      2.53 o 
   9  -3   6        9.03       11.09      2.12 o 
  -7  -2   6        0.02        0.18      1.36 o 
  -6  -2   6        7.02        7.71      1.72 o 
  -5  -2   6        3.02        1.72      1.16 o 
  -4  -2   6       25.59       26.20      2.30 o 
  -3  -2   6       29.13       26.26      3.81 o 
  -2  -2   6      174.33      168.65      5.25 o 
  -1  -2   6      507.47      516.24      9.80 o 
   0  -2   6      194.66      181.35      4.15 o 
   1  -2   6       13.97       16.06      1.04 o 
   2  -2   6      302.06      300.06      7.76 o 
   3  -2   6       19.84       22.79      3.58 o 
   4  -2   6       62.23       58.41      3.82 o 
   5  -2   6       17.92       14.73      1.64 o 
   6  -2   6       14.50       11.54      3.35 o 
   7  -2   6      107.17      112.94      8.48 o 
   8  -2   6       20.89       24.98      2.48 o 
   9  -2   6        0.60        0.97      1.32 o 
  -7  -1   6        0.04        0.27      1.25 o 
  -6  -1   6        0.17        0.85      1.17 o 
  -5  -1   6        4.19        4.09      1.24 o 
  -4  -1   6        5.58        4.24      1.18 o 
  -3  -1   6      407.56      398.75     11.78 o 
  -2  -1   6        9.26        8.28      1.57 o 
   0  -1   6       80.19       93.49      2.55 o 
   1  -1   6       15.78       19.27      1.03 o 
   2  -1   6       38.99       39.91      1.46 o 
   3  -1   6       46.78       48.18      1.65 o 
   4  -1   6      449.76      435.33     12.69 o 
   5  -1   6      242.65      242.55      6.88 o 
   6  -1   6      638.83      611.18     14.74 o 
   7  -1   6       28.14       29.86      2.38 o 
   8  -1   6        3.02        2.58      1.17 o 
   9  -1   6        1.43        2.77      1.37 o 
  10  -1   6       38.33       53.14      3.66 o 
  -7   0   6        1.99        1.95      1.48 o 
  -6   0   6        3.99        2.77      1.26 o 
  -5   0   6        6.44        8.64      1.54 o 
  -4   0   6      122.22      116.42      4.46 o 
  -3   0   6       13.74       15.40      1.68 o 
  -2   0   6       55.60       54.90      2.53 o 
  -1   0   6        1.39        1.24      0.46 o 
   0   0   6      108.07      109.40      2.76 o 
   1   0   6        0.71        0.40      0.40 o 
   2   0   6      449.46      459.73      9.34 o 
   3   0   6       32.78       31.40      1.29 o 
   4   0   6       28.75       30.41      1.38 o 
   5   0   6       53.34       55.22      3.63 o 
   6   0   6        6.21        6.13      1.12 o 
   7   0   6       11.81        9.09      1.43 o 
   8   0   6        0.01        0.27      0.92 o 
   9   0   6       43.66       47.87      3.02 o 
  10   0   6        0.15       -0.28      1.68 o 
  -7   1   6        6.07        6.54      2.24 o 
  -6   1   6        1.13        1.45      1.80 o 
  -5   1   6       14.26       12.89      1.74 o 
  -4   1   6     1060.48     1026.41     23.25 o 
  -3   1   6      310.74      293.66      7.98 o 
  -2   1   6        0.82        0.80      0.64 o 
  -1   1   6      122.88      118.40      3.59 o 
   0   1   6      819.28      873.87     18.93 o 
   1   1   6        3.44        6.48      0.68 o 
   2   1   6     1678.50     1714.11     28.95 o 
   3   1   6       21.71       26.31      1.16 o 
   4   1   6        9.28       11.61      1.00 o 
   5   1   6       59.87       57.45      3.37 o 
   6   1   6        1.51        1.26      0.74 o 
   7   1   6       28.92       30.25      1.71 o 
   8   1   6        2.19        1.53      1.38 o 
   9   1   6       13.03        8.29      2.10 o 
  -7   2   6       11.28       14.50      2.93 o 
  -6   2   6        2.08        2.83      2.01 o 
  -5   2   6       68.38       71.14      3.49 o 
  -4   2   6      470.06      439.62     11.33 o 
  -3   2   6       48.79       48.21      2.53 o 
  -2   2   6      160.13      170.81      5.11 o 
  -1   2   6        3.15        3.02      0.64 o 
   0   2   6        0.72        0.54      0.42 o 
   1   2   6       15.47       16.67      0.94 o 
   2   2   6      824.74      785.94     16.87 o 
   3   2   6      260.01      285.36      5.65 o 
   4   2   6       57.11       71.06      2.09 o 
   5   2   6       79.01       77.32      2.34 o 
   6   2   6       90.98       77.79      5.56 o 
   7   2   6       17.08       15.08      2.60 o 
   8   2   6       18.48       21.70      2.95 o 
   9   2   6        4.83        6.16      1.36 o 
  -7   3   6        7.56        8.79      1.94 o 
  -6   3   6       14.93       12.15      1.88 o 
  -5   3   6        0.15       -0.57      0.85 o 
  -4   3   6       13.15       10.72      1.50 o 
  -3   3   6      148.26      152.20      4.93 o 
  -2   3   6        6.32        6.81      0.73 o 
  -1   3   6      103.12      101.96      2.66 o 
   0   3   6        8.13        6.06      0.66 o 
   1   3   6     1509.57     1574.95     26.69 o 
   2   3   6       42.84       41.11      1.38 o 
   3   3   6        4.43        5.98      0.54 o 
   4   3   6       29.28       29.93      3.91 o 
   5   3   6        1.05       -0.28      0.64 o 
   6   3   6       54.30       53.88      2.70 o 
   7   3   6       11.99        5.46      1.20 o 
   8   3   6       81.54       75.56      3.47 o 
   9   3   6        4.79        2.56      1.49 o 
  10   3   6        1.01        1.03      1.87 o 
  -7   4   6        7.31        9.61      2.03 o 
  -6   4   6       14.91       18.62      2.29 o 
  -5   4   6       37.41       32.46      2.60 o 
  -4   4   6       60.14       61.76      3.10 o 
  -3   4   6       55.01       55.38      2.72 o 
  -2   4   6      115.15      115.47      3.05 o 
  -1   4   6       47.75       47.30      1.69 o 
   0   4   6       53.45       52.65      1.71 o 
   1   4   6       10.59       11.91      1.00 o 
   2   4   6       12.92       12.90      2.42 o 
   3   4   6       37.00       35.19      1.90 o 
   4   4   6       10.77       15.22      1.48 o 
   5   4   6        0.04       -0.78      0.52 o 
   6   4   6        0.11       -0.81      0.65 o 
   7   4   6       64.89       64.97      3.16 o 
   8   4   6        0.06       -0.02      0.92 o 
   9   4   6        7.15        6.29      1.43 o 
  10   4   6        0.10        1.14      2.21 o 
  -7   5   6       13.00       11.04      2.11 o 
  -6   5   6        5.37        4.07      1.41 o 
  -5   5   6        9.60        6.36      1.37 o 
  -4   5   6        3.14        4.23      1.13 o 
  -3   5   6       65.03       69.65      3.12 o 
  -2   5   6       74.84       72.47      2.35 o 
  -1   5   6       17.47       21.71      4.02 o 
   0   5   6      607.22      573.70     13.00 o 
   1   5   6       22.34       17.90      1.45 o 
   2   5   6       60.34       52.70      2.36 o 
   3   5   6        1.41        1.25      0.68 o 
   4   5   6      135.00      130.64      5.37 o 
   5   5   6        1.49        1.52      0.79 o 
   6   5   6      125.68      122.71      4.65 o 
   7   5   6       19.68       20.59      2.09 o 
   8   5   6        1.18        1.07      1.72 o 
   9   5   6        0.01        0.32      1.01 o 
  10   5   6        0.00       -0.29      2.11 o 
  -6   6   6       10.08       13.10      2.14 o 
  -5   6   6       26.15       23.11      2.38 o 
  -4   6   6       82.81       80.16      3.68 o 
  -3   6   6       73.32       76.26      3.39 o 
  -2   6   6        0.13        6.38      5.19 o 
  -1   6   6      297.14      274.49      8.81 o 
   0   6   6        0.15        1.26      0.67 o 
   1   6   6        6.24        9.46      1.21 o 
   2   6   6       54.62       55.19      2.52 o 
   3   6   6       26.97       29.86      1.90 o 
   4   6   6       27.33       26.66      4.05 o 
   5   6   6      577.60      514.08     12.50 o 
   6   6   6        1.05        1.45      0.96 o 
   7   6   6        1.21        1.39      0.99 o 
   8   6   6        1.11        2.38      1.20 o 
   9   6   6        4.07        4.69      2.71 o 
  10   6   6        0.81        0.55      2.30 o 
  -6   7   6       14.12       21.16      2.66 o 
  -5   7   6       24.48       24.11      2.51 o 
  -4   7   6      122.78      126.61      6.83 o 
  -3   7   6        3.43        6.97      1.89 o 
  -2   7   6        7.74        6.71      1.19 o 
  -1   7   6        2.82        1.84      0.88 o 
   0   7   6        3.58        4.53      1.09 o 
   1   7   6      249.03      244.35      6.82 o 
   2   7   6       35.15       34.61      3.03 o 
   3   7   6      251.39      243.64      6.94 o 
   4   7   6      613.64      581.44     33.24 o 
   5   7   6      296.00      292.74      8.18 o 
   6   7   6        0.71        0.75      1.02 o 
   7   7   6       61.93       55.09      4.25 o 
   8   7   6        3.21        1.58      1.25 o 
   9   7   6        2.03        1.37      2.15 o 
  -5   8   6        8.49        6.00      2.11 o 
  -4   8   6        2.42        5.31      1.89 o 
  -3   8   6       21.08       18.46      2.77 o 
  -2   8   6       27.53       31.44      2.22 o 
  -1   8   6       13.34       16.61      2.53 o 
   0   8   6       31.65       36.07      2.25 o 
   1   8   6       12.87       10.56      1.50 o 
   2   8   6       20.03       23.66      2.03 o 
   3   8   6        4.21        4.99      1.57 o 
   4   8   6        5.56        3.29      1.13 o 
   5   8   6        0.58        1.15      1.28 o 
   6   8   6        5.03        3.67      1.18 o 
   7   8   6        7.59        5.88      1.38 o 
   8   8   6        1.66        2.41      1.23 o 
   9   8   6        4.57        7.38      2.94 o 
  -3   9   6        3.14        4.19      1.60 o 
  -2   9   6        2.97        2.40      1.09 o 
  -1   9   6        9.40        8.56      1.47 o 
   0   9   6       29.39       30.78      2.41 o 
   1   9   6       20.71       19.79      2.04 o 
   2   9   6       23.07       28.99      4.79 o 
   3   9   6       44.42       54.99      3.03 o 
   4   9   6        0.00       -0.04      0.88 o 
   5   9   6        3.09        4.82      1.26 o 
   6   9   6        0.55        0.82      1.10 o 
   7   9   6        4.87        2.72      1.37 o 
   8   9   6        7.09        6.06      1.73 o 
  -2  10   6        7.53        6.62      2.57 o 
  -1  10   6        1.22        0.34      0.97 o 
   0  10   6        6.53        8.74      1.59 o 
   1  10   6       92.55       99.78      5.72 o 
   2  10   6      174.09      162.18      5.83 o 
   3  10   6        0.12        0.92      1.52 o 
   4  10   6        0.03        0.14      0.97 o 
   5  10   6        0.83        0.48      1.13 o 
   6  10   6        1.31        4.05      1.41 o 
   7  10   6        2.67        3.09      1.56 o 
  -2  11   6        9.91       11.83      3.11 o 
  -1  11   6        0.41        0.45      2.01 o 
   0  11   6        0.54        1.30      1.25 o 
   1  11   6       13.68        9.26      1.77 o 
   2  11   6       19.31       28.64      2.81 o 
   3  11   6        1.28        3.48      2.34 o 
   4  11   6       16.27       21.65      2.49 o 
   5  11   6        3.12        5.30      1.70 o 
   6  11   6       38.99       42.30      3.60 o 
   1  12   6        0.04        0.39      2.22 o 
   2  12   6       39.64       50.51      3.71 o 
   3  12   6        8.82       13.21      2.94 o 
   0  -8   7        1.93        2.27      1.91 o 
   1  -8   7       33.47       38.64      3.24 o 
   2  -8   7       10.22       10.32      2.48 o 
  -3  -7   7       35.88       32.68      4.28 o 
  -2  -7   7       73.56       83.62      6.03 o 
  -1  -7   7        5.99       12.34      2.89 o 
   0  -7   7        0.09       -0.24      1.60 o 
   1  -7   7       12.20       10.90      3.71 o 
   2  -7   7        1.59        4.52      1.44 o 
   3  -7   7        0.08        0.85      1.24 o 
   4  -7   7        0.67        0.30      1.30 o 
   5  -7   7        0.00        0.90      1.41 o 
  -4  -6   7        1.46        1.30      1.98 o 
  -3  -6   7        0.01        1.62      1.94 o 
  -2  -6   7        0.76        1.67      1.73 o 
  -1  -6   7       13.98       17.85      2.96 o 
   0  -6   7       17.35       17.77      2.09 o 
   1  -6   7       53.87       59.96      3.38 o 
   2  -6   7        8.13       11.95      1.80 o 
   3  -6   7       92.31       87.75      4.12 o 
   4  -6   7       56.94       52.96      3.38 o 
   5  -6   7        2.15        1.11      1.17 o 
   6  -6   7        8.87       10.85      1.95 o 
  -5  -5   7        0.05       -0.98      2.02 o 
  -4  -5   7        7.06        9.91      2.76 o 
  -3  -5   7        4.68        4.08      1.87 o 
  -2  -5   7       18.30       18.79      3.05 o 
  -1  -5   7        1.35       -0.37      1.14 o 
   0  -5   7        0.38       -1.04      0.82 o 
   1  -5   7       73.06       74.88      3.55 o 
   2  -5   7       43.58       46.30      2.83 o 
   3  -5   7       12.98       13.74      1.85 o 
   4  -5   7        0.02       -0.26      0.86 o 
   5  -5   7        0.28        0.07      0.98 o 
   6  -5   7        4.93        5.70      1.57 o 
   7  -5   7        0.26        1.01      1.33 o 
  -5  -4   7        0.98        0.51      1.40 o 
  -4  -4   7        1.88        0.68      1.24 o 
  -3  -4   7       32.12       36.97      2.68 o 
  -2  -4   7       13.78        7.88      2.02 o 
  -1  -4   7        0.96        0.96      1.36 o 
   0  -4   7        0.72        1.03      0.86 o 
   1  -4   7       19.32       20.43      5.29 o 
   2  -4   7      430.55      429.66     20.39 o 
   3  -4   7       74.88       70.24      6.42 o 
   4  -4   7        0.78        2.00      1.02 o 
   5  -4   7        0.45       -0.11      0.86 o 
   6  -4   7       52.68       51.27      3.13 o 
   7  -4   7        0.26        1.00      1.18 o 
   8  -4   7        0.00       -0.41      1.25 o 
  -6  -3   7        1.83        1.05      1.49 o 
  -5  -3   7        3.29        2.11      1.32 o 
  -4  -3   7       32.79       25.70      2.49 o 
  -3  -3   7       10.39        9.58      1.56 o 
  -2  -3   7       35.54       33.72      2.66 o 
  -1  -3   7      164.16      170.71      5.41 o 
   0  -3   7        7.47        8.45      1.27 o 
   1  -3   7       68.48       64.77      2.94 o 
   2  -3   7      408.28      409.40     10.46 o 
   3  -3   7       10.33       10.54      1.69 o 
   4  -3   7       14.76       16.10      1.78 o 
   5  -3   7        0.26        0.04      0.78 o 
   6  -3   7        1.36        1.74      1.24 o 
   7  -3   7       15.57       17.49      2.15 o 
   8  -3   7       58.49       59.26      3.59 o 
   9  -3   7        4.91        6.22      1.84 o 
  -6  -2   7        8.68        9.70      1.94 o 
  -5  -2   7        1.41        1.63      1.20 o 
  -4  -2   7        3.51        2.58      1.16 o 
  -3  -2   7        1.17       -0.04      1.88 o 
  -2  -2   7       33.57       40.30      2.46 o 
  -1  -2   7       24.02       27.79      2.39 o 
   0  -2   7       19.71       19.96      1.32 o 
   1  -2   7       79.37       81.21      2.46 o 
   2  -2   7      389.04      390.45     17.18 o 
   3  -2   7       29.10       30.90      1.96 o 
   4  -2   7       71.82       69.23      3.12 o 
   5  -2   7       46.34       43.94      3.72 o 
   6  -2   7      314.50      283.93      9.64 o 
   7  -2   7       54.35       53.83      3.10 o 
   8  -2   7       22.90       19.76      2.30 o 
   9  -2   7        0.65        1.33      1.31 o 
  -6  -1   7        3.68        2.58      1.64 o 
  -5  -1   7        5.28        6.48      1.55 o 
  -4  -1   7        7.12        6.91      1.42 o 
  -3  -1   7       17.53       18.52      1.96 o 
  -2  -1   7      118.40      118.23      4.29 o 
  -1  -1   7      170.45      165.05      5.13 o 
   0  -1   7        3.03        3.41      0.87 o 
   1  -1   7        7.87        7.50      0.85 o 
   2  -1   7       55.68       60.16      1.98 o 
   3  -1   7        2.76        2.84      0.81 o 
   4  -1   7      483.09      487.05     11.92 o 
   5  -1   7      364.13      357.29      9.45 o 
   6  -1   7      298.04      288.56      8.20 o 
   7  -1   7        0.01        0.26      0.87 o 
   8  -1   7       10.89        8.33      1.60 o 
   9  -1   7       13.95       12.04      2.23 o 
  -7   0   7        9.33       12.02      2.51 o 
  -6   0   7        3.18        2.99      1.41 o 
  -5   0   7        0.64        0.66      0.98 o 
  -4   0   7        0.00        0.31      0.86 o 
  -3   0   7       56.31       50.94      2.75 o 
  -2   0   7        1.67        0.41      0.76 o 
  -1   0   7      228.21      220.57      6.22 o 
   0   0   7       21.86       26.35      4.05 o 
   1   0   7      156.43      155.74      3.68 o 
   2   0   7       34.85       38.99      2.76 o 
   3   0   7        3.08        4.62      0.67 o 
   4   0   7        0.60        0.44      0.49 o 
   5   0   7       19.55       19.19      2.21 o 
   6   0   7        3.46        2.19      0.95 o 
   7   0   7        6.53        8.13      1.38 o 
   8   0   7        0.46        1.17      1.60 o 
   9   0   7        2.77        0.01      1.64 o 
  10   0   7       48.58       50.17      4.58 o 
  -7   1   7        1.79       -0.61      1.31 o 
  -6   1   7       21.39       18.45      2.37 o 
  -5   1   7       46.22       37.76      2.81 o 
  -4   1   7      212.75      194.51      6.79 o 
  -3   1   7      106.69       99.46      3.99 o 
  -2   1   7       19.89       16.93      1.64 o 
  -1   1   7        2.37        7.61      3.71 o 
   0   1   7       11.17        8.64      1.02 o 
   1   1   7      161.57      184.91      4.13 o 
   2   1   7       86.76       88.66      2.44 o 
   3   1   7        0.06        0.25      0.41 o 
   4   1   7        0.67        2.21      0.84 o 
   5   1   7       58.58       57.93      2.92 o 
   6   1   7        9.79        8.35      1.02 o 
   7   1   7        1.01        2.47      1.48 o 
   8   1   7        1.71        1.33      1.48 o 
   9   1   7        5.24        6.64      2.04 o 
  10   1   7        8.44        9.85      2.41 o 
  -7   2   7       16.66       19.17      2.62 o 
  -6   2   7       20.71       20.92      4.49 o 
  -5   2   7       12.67       11.72      1.77 o 
  -4   2   7        1.31        1.78      1.01 o 
  -3   2   7      614.68      596.03     14.44 o 
  -2   2   7        1.37        0.49      0.70 o 
  -1   2   7      146.54      128.16      3.22 o 
   0   2   7        0.03        2.04      1.63 o 
   1   2   7      209.20      194.19      4.27 o 
   2   2   7       13.32       11.36      0.88 o 
   3   2   7      670.59      675.37     12.20 o 
   4   2   7       18.24       19.39      1.58 o 
   5   2   7        3.47        4.69      1.05 o 
   6   2   7        0.52        0.07      0.73 o 
   7   2   7        8.09       11.35      1.73 o 
   8   2   7       31.92       33.77      3.55 o 
   9   2   7        4.68        4.26      1.70 o 
  10   2   7        0.37        1.23      1.61 o 
  -7   3   7       15.81       21.04      4.12 o 
  -6   3   7        0.03       -0.48      1.06 o 
  -5   3   7        0.02        1.28      1.03 o 
  -4   3   7        0.06        0.59      0.89 o 
  -3   3   7       40.64       43.32      5.17 o 
  -2   3   7       53.72       55.12      2.64 o 
  -1   3   7       24.82       20.46      1.36 o 
   0   3   7        8.33        7.61      0.79 o 
   1   3   7        5.58        7.37      1.16 o 
   2   3   7      259.60      233.20      6.21 o 
   3   3   7      594.96      538.76     12.41 o 
   4   3   7        5.68        3.95      1.06 o 
   5   3   7       37.51       38.31      2.21 o 
   6   3   7       35.51       30.78      2.18 o 
   7   3   7       63.54       52.88      2.89 o 
   8   3   7      104.30      100.39      4.16 o 
   9   3   7       13.45       13.04      1.83 o 
  10   3   7        0.00        1.15      1.68 o 
  -6   4   7        5.18       11.78      1.96 o 
  -5   4   7        3.39        3.68      2.84 o 
  -4   4   7       10.03       12.12      1.69 o 
  -3   4   7       10.83       11.73      1.53 o 
  -2   4   7      225.31      216.05      6.30 o 
  -1   4   7        1.61        2.68      0.63 o 
   0   4   7       43.56       46.17      1.72 o 
   1   4   7      100.04       93.21      3.61 o 
   2   4   7        0.79        0.77      0.62 o 
   3   4   7        0.11        0.23      0.63 o 
   4   4   7       93.56       93.64      3.54 o 
   5   4   7       12.12       12.09      1.54 o 
   6   4   7        0.24       -0.31      0.77 o 
   7   4   7        0.12        1.47      0.99 o 
   8   4   7        8.62        7.13      1.48 o 
   9   4   7        0.01        1.29      1.20 o 
  10   4   7       13.78       13.26      3.18 o 
  -6   5   7        0.89        1.24      1.41 o 
  -5   5   7        0.00        2.78      1.24 o 
  -4   5   7        3.10        1.66      1.44 o 
  -3   5   7       24.15       27.12      2.18 o 
  -2   5   7      247.35      259.15     11.62 o 
  -1   5   7      212.27      194.66      5.63 o 
   0   5   7        0.54       12.87      1.86 o 
   1   5   7       56.36       54.39      2.71 o 
   2   5   7        4.06        5.62      1.02 o 
   3   5   7        7.21        7.49      1.25 o 
   4   5   7       22.49       23.65      1.95 o 
   5   5   7        1.03        1.32      0.85 o 
   6   5   7      180.02      170.69      5.63 o 
   7   5   7        0.46       -0.16      0.99 o 
   8   5   7        9.29        7.02      2.56 o 
   9   5   7        2.16        2.23      1.26 o 
  10   5   7        9.37       12.33      3.12 o 
  -6   6   7        1.24        1.33      1.52 o 
  -5   6   7        0.70        2.12      1.27 o 
  -4   6   7        2.40        4.12      1.34 o 
  -3   6   7       23.63       23.77      3.09 o 
  -2   6   7        1.54        2.14      1.29 o 
  -1   6   7       87.06       88.79      3.47 o 
   0   6   7       17.44       16.14      1.58 o 
   1   6   7       27.65       28.98      1.87 o 
   2   6   7        1.69        2.45      0.82 o 
   3   6   7       21.48       18.61      1.77 o 
   4   6   7      213.04      207.82      6.23 o 
   5   6   7       98.33       94.64      3.88 o 
   6   6   7        2.90        2.14      1.07 o 
   7   6   7       15.06       12.15      1.74 o 
   8   6   7        2.78        1.96      1.22 o 
   9   6   7        0.00        0.86      1.22 o 
  -5   7   7        0.03        2.33      1.99 o 
  -4   7   7        0.00        0.37      1.36 o 
  -3   7   7        5.62        5.99      1.86 o 
  -2   7   7       90.97       86.13      5.55 o 
  -1   7   7        9.58       12.34      4.50 o 
   0   7   7      122.17      123.52      8.25 o 
   1   7   7       11.57       10.04      1.42 o 
   2   7   7      176.38      164.68      5.26 o 
   3   7   7      144.48      145.16      4.94 o 
   4   7   7      121.18      116.86      4.38 o 
   5   7   7        6.73        6.05      1.32 o 
   6   7   7        4.67        2.95      1.11 o 
   7   7   7        0.76        1.02      1.08 o 
   8   7   7       60.24       70.32      3.81 o 
   9   7   7        0.00        1.71      1.43 o 
  -4   8   7       53.47       61.24      4.84 o 
  -3   8   7       87.87       83.94      5.44 o 
  -2   8   7        3.88        3.31      1.18 o 
  -1   8   7        1.72        1.73      0.98 o 
   0   8   7        0.65        0.56      0.83 o 
   1   8   7        0.40        0.96      0.84 o 
   2   8   7       25.07       28.29      2.30 o 
   3   8   7       20.54       19.18      2.01 o 
   4   8   7       99.69       95.80      4.03 o 
   5   8   7        9.63       11.03      1.62 o 
   6   8   7        8.46       29.15      3.53 o 
   7   8   7       15.16       11.97      1.85 o 
   8   8   7       11.54       12.05      2.09 o 
  -4   9   7       12.58       17.61      3.18 o 
  -3   9   7        0.84        0.71      1.50 o 
  -2   9   7        0.38       -0.31      0.98 o 
  -1   9   7        0.28        0.56      1.00 o 
   0   9   7        2.07        3.22      1.20 o 
   1   9   7       12.43       12.09      1.73 o 
   2   9   7       40.63       43.11      2.81 o 
   3   9   7       18.28       19.18      2.12 o 
   4   9   7        4.38        6.10      1.49 o 
   5   9   7        3.02        2.98      1.18 o 
   6   9   7       17.35       14.89      2.03 o 
   7   9   7        0.76       -0.48      1.17 o 
   8   9   7        2.79        1.64      1.44 o 
  -2  10   7       19.76       26.15      2.58 o 
  -1  10   7        8.56       11.75      1.90 o 
   0  10   7       35.83       36.70      3.66 o 
   1  10   7       88.99       89.26      4.16 o 
   2  10   7        2.19        1.48      1.19 o 
   3  10   7        8.82        7.08      1.59 o 
   4  10   7        3.05        3.12      1.26 o 
   5  10   7       36.76       45.80      3.37 o 
   6  10   7       13.85       14.68      2.20 o 
   7  10   7        8.29        5.45      1.74 o 
  -1  11   7        7.85        8.63      1.94 o 
   0  11   7        0.04       -0.39      1.24 o 
   1  11   7        6.15        6.30      1.66 o 
   2  11   7        0.30        1.69      1.34 o 
   3  11   7        9.01        9.20      1.89 o 
   4  11   7        5.49        9.08      1.90 o 
   5  11   7       19.76       25.29      2.83 o 
   0  -7   8        0.06        1.03      2.05 o 
   1  -7   8        0.88        0.36      1.45 o 
   2  -7   8        0.56        1.27      1.40 o 
   3  -7   8        8.39        7.43      2.95 o 
  -2  -6   8       15.09       15.62      3.11 o 
  -1  -6   8       12.28       14.56      3.00 o 
   0  -6   8       10.73       16.17      3.02 o 
   1  -6   8        0.00        0.98      1.24 o 
   2  -6   8      124.99      142.01      5.65 o 
   3  -6   8      101.49      108.65      4.85 o 
   4  -6   8       13.29       13.92      2.12 o 
   5  -6   8       13.02       19.50      4.54 o 
  -3  -5   8       10.46       12.24      2.95 o 
  -2  -5   8        2.02        0.92      1.70 o 
  -1  -5   8        0.82        0.79      1.53 o 
   0  -5   8        6.26        6.65      2.16 o 
   1  -5   8       79.22       84.65      5.66 o 
   2  -5   8       50.32       56.72      3.23 o 
   3  -5   8        2.74        2.39      1.27 o 
   4  -5   8        0.83       -0.14      1.01 o 
   5  -5   8        4.03        6.74      1.55 o 
   6  -5   8        5.10        6.95      1.72 o 
  -4  -4   8       12.62       16.28      2.30 o 
  -3  -4   8        0.77        1.12      1.60 o 
  -2  -4   8       13.99       14.09      2.69 o 
  -1  -4   8       14.61       16.62      2.82 o 
   0  -4   8        0.06        1.00      1.30 o 
   1  -4   8       48.48       45.99      2.76 o 
   2  -4   8      123.86      132.57      4.99 o 
   3  -4   8        1.06        0.97      0.97 o 
   4  -4   8       26.86       32.08      3.78 o 
   5  -4   8        1.87        2.12      1.18 o 
   6  -4   8        6.74        6.61      1.55 o 
   7  -4   8        0.56        0.73      1.27 o 
  -5  -3   8        0.03       -0.04      1.39 o 
  -4  -3   8        6.81        6.52      1.66 o 
  -3  -3   8        8.02        9.58      1.72 o 
  -2  -3   8      113.87      110.00      5.25 o 
  -1  -3   8       65.67       59.51      4.43 o 
   0  -3   8       34.96       33.99      3.30 o 
   1  -3   8        2.14        0.45      0.86 o 
   2  -3   8       63.08       65.29      3.17 o 
   3  -3   8      139.75      143.41      5.11 o 
   4  -3   8       32.02       33.73      2.46 o 
   5  -3   8       63.67       73.14      3.59 o 
   6  -3   8        1.90        0.97      0.99 o 
   7  -3   8       70.83       74.96      3.91 o 
   8  -3   8        1.10        1.20      1.40 o 
  -5  -2   8        6.26        9.75      1.91 o 
  -4  -2   8        0.14        0.17      1.17 o 
  -3  -2   8       38.02       37.14      2.73 o 
  -2  -2   8       34.25       41.96      2.69 o 
  -1  -2   8       62.42       59.28      2.93 o 
   0  -2   8       21.95       23.22      1.54 o 
   1  -2   8       67.20       69.41      3.53 o 
   2  -2   8        8.45        6.30      1.20 o 
   3  -2   8      459.08      465.46     11.76 o 
   4  -2   8       23.23       26.80      2.20 o 
   5  -2   8      132.69      138.82      5.04 o 
   6  -2   8       33.83       34.56      2.58 o 
   7  -2   8       32.18       30.56      2.61 o 
   8  -2   8        1.77        2.48      1.38 o 
  -6  -1   8       23.20       29.41      6.56 o 
  -5  -1   8        0.32        0.39      1.21 o 
  -4  -1   8        0.80       -0.85      1.06 o 
  -3  -1   8        8.40        6.10      1.39 o 
  -2  -1   8       39.26       42.35      5.91 o 
  -1  -1   8      174.40      165.36      5.33 o 
   0  -1   8       53.24       53.75      2.05 o 
   1  -1   8      114.87      111.49      6.06 o 
   2  -1   8        5.66        5.91      1.91 o 
   3  -1   8      728.59      722.89     16.80 o 
   4  -1   8      727.98      752.24     33.09 o 
   5  -1   8       61.05       54.40      4.22 o 
   6  -1   8       61.36       63.92      3.23 o 
   7  -1   8       18.99       17.05      2.00 o 
   8  -1   8       10.55       11.92      2.81 o 
   9  -1   8       37.80       42.14      4.84 o 
  -6   0   8        5.20        3.74      1.65 o 
  -5   0   8       44.90       39.72      3.07 o 
  -4   0   8       27.16       26.33      2.84 o 
  -3   0   8       32.81       26.75      2.36 o 
  -2   0   8       11.98       11.35      1.55 o 
  -1   0   8        1.42        1.89      0.85 o 
   0   0   8       11.25       15.40      2.98 o 
   1   0   8      109.63      104.41      2.92 o 
   2   0   8        0.00       -0.15      0.48 o 
   3   0   8        6.26        8.60      0.95 o 
   4   0   8       16.63       20.12      1.70 o 
   5   0   8      155.15      162.54      5.26 o 
   6   0   8        1.53        1.81      1.00 o 
   7   0   8        1.32        0.84      1.61 o 
   8   0   8        0.32        0.11      1.52 o 
   9   0   8        4.90        3.54      2.04 o 
  -6   1   8        7.16        7.71      1.89 o 
  -5   1   8       42.98       32.94      2.88 o 
  -4   1   8       12.55       11.76      1.72 o 
  -3   1   8        0.18        0.19      1.08 o 
  -2   1   8        0.04        0.01      0.78 o 
  -1   1   8       18.09       19.39      1.75 o 
   0   1   8       27.58       23.04      2.33 o 
   1   1   8        0.06        0.04      0.46 o 
   2   1   8        0.27        0.58      0.49 o 
   3   1   8        9.02        7.78      0.88 o 
   4   1   8        0.14        0.16      0.52 o 
   5   1   8       45.22       40.39      2.31 o 
   6   1   8       17.82       17.39      2.77 o 
   7   1   8       37.56       29.05      3.49 o 
   8   1   8        0.63        1.50      1.57 o 
   9   1   8        9.72       12.25      2.66 o 
  -6   2   8        6.11        7.11      2.68 o 
  -5   2   8        4.88        3.53      1.58 o 
  -4   2   8       16.72       18.73      2.11 o 
  -3   2   8        0.04        0.36      0.86 o 
  -2   2   8      174.29      179.51      6.64 o 
  -1   2   8        1.51        3.93      1.81 o 
   0   2   8       88.88       80.48      4.78 o 
   1   2   8      311.80      303.47      6.27 o 
   2   2   8      504.51      488.01     11.31 o 
   3   2   8       77.29       81.64      4.34 o 
   4   2   8      441.58      420.74     10.25 o 
   5   2   8        2.88        1.64      0.85 o 
   6   2   8        4.14        2.31      1.00 o 
   7   2   8       19.09       13.95      2.46 o 
  10   2   8        1.41        2.46      1.85 o 
  -6   3   8       23.07       22.43      2.66 o 
  -5   3   8       16.11       15.42      2.06 o 
  -4   3   8        0.12       -0.08      1.34 o 
  -3   3   8       30.28       30.33      2.28 o 
  -2   3   8      291.20      288.80      8.02 o 
  -1   3   8        2.01        3.14      0.92 o 
   0   3   8      143.71      136.20      4.81 o 
   1   3   8       59.54       53.70      2.48 o 
   2   3   8       42.14       45.41      2.28 o 
   3   3   8       28.05       29.48      2.57 o 
   4   3   8        0.25        2.42      0.94 o 
   5   3   8       14.85       14.20      1.66 o 
   6   3   8       69.24       62.26      3.07 o 
   7   3   8      147.10      139.49      5.08 o 
   8   3   8       35.87       30.48      2.58 o 
   9   3   8        8.09        8.06      2.17 o 
  10   3   8        0.61        0.12      1.68 o 
  -6   4   8       15.15       20.69      2.69 o 
  -5   4   8       19.51       27.67      2.73 o 
  -4   4   8       11.39        9.33      1.60 o 
  -3   4   8       67.84       74.85      4.12 o 
  -2   4   8       48.13       45.15      2.52 o 
  -1   4   8       69.56       73.05      4.77 o 
   0   4   8       17.62       16.68      1.57 o 
   1   4   8        1.66        1.40      0.80 o 
   2   4   8       35.60       38.08      2.13 o 
   3   4   8      160.19      151.19      4.84 o 
   4   4   8        0.62        0.95      0.82 o 
   5   4   8       72.96       74.67      3.33 o 
   6   4   8        0.77       -0.02      0.85 o 
   7   4   8        0.10        0.19      0.92 o 
   8   4   8        1.91        1.17      1.07 o 
   9   4   8        0.00        0.67      1.17 o 
  -5   5   8        6.43        8.77      1.85 o 
  -4   5   8        8.89        9.61      1.77 o 
  -3   5   8       42.77       38.96      4.15 o 
  -2   5   8       26.54       29.15      3.49 o 
  -1   5   8       96.06      103.93      6.48 o 
   0   5   8       30.86       30.89      2.01 o 
   1   5   8        0.03        0.55      0.75 o 
   2   5   8        0.14        0.09      0.70 o 
   3   5   8       94.78       91.27      4.74 o 
   4   5   8        9.18        6.35      1.23 o 
   5   5   8       17.04       16.67      3.47 o 
   6   5   8        0.04        0.16      1.20 o 
   7   5   8        8.89        5.40      1.55 o 
   8   5   8        0.40        2.59      1.31 o 
   9   5   8        8.30        7.06      1.65 o 
  -5   6   8        1.11        4.68      2.32 o 
  -4   6   8        2.07        1.17      1.73 o 
  -3   6   8        0.06        1.22      1.55 o 
  -2   6   8        0.24        0.41      1.27 o 
  -1   6   8       68.95       72.92      3.22 o 
   0   6   8        4.88        2.84      0.98 o 
   1   6   8       69.69       63.29      2.93 o 
   2   6   8        4.37        4.50      1.11 o 
   3   6   8       56.25       50.54      2.64 o 
   4   6   8      234.00      207.77      6.37 o 
   5   6   8      121.93      123.71      4.69 o 
   6   6   8        0.50        0.57      0.98 o 
   7   6   8        4.76        4.08      1.37 o 
   8   6   8        3.27        4.69      1.77 o 
   9   6   8        0.20        1.73      1.40 o 
  -4   7   8        0.04        1.43      1.77 o 
  -3   7   8       20.01       20.21      3.15 o 
  -2   7   8        9.59       10.11      2.33 o 
  -1   7   8        4.15        4.24      1.18 o 
   0   7   8        2.29        2.14      0.97 o 
   1   7   8        0.78        2.01      0.90 o 
   2   7   8       57.80       60.88      3.01 o 
   3   7   8       90.94       82.36      3.59 o 
   4   7   8       38.87       41.46      2.63 o 
   5   7   8        3.20        3.64      1.22 o 
   6   7   8       17.65       16.73      2.00 o 
   7   7   8       66.82       63.22      3.53 o 
   8   7   8        0.05       -1.20      1.11 o 
   9   7   8        4.39        3.65      1.62 o 
  -4   8   8        0.49       -0.77      1.86 o 
  -3   8   8        1.53        1.64      1.80 o 
  -2   8   8       19.18       22.82      3.29 o 
  -1   8   8       23.42       27.74      2.36 o 
   0   8   8        0.35        1.82      1.12 o 
   1   8   8        6.19        7.87      1.52 o 
   2   8   8        0.34        0.13      0.90 o 
   3   8   8      170.96      165.01      5.63 o 
   4   8   8        6.98        7.28      2.37 o 
   5   8   8        0.11        0.14      0.97 o 
   6   8   8        9.86        9.04      1.66 o 
   7   8   8       26.72       25.75      2.64 o 
   8   8   8       47.48       46.53      3.78 o 
  -3   9   8        1.00       -0.28      1.61 o 
  -2   9   8       15.84       13.12      2.59 o 
  -1   9   8        1.57        1.22      1.14 o 
   0   9   8        0.13        1.33      1.09 o 
   1   9   8        4.13        2.86      1.59 o 
   2   9   8        0.34       -0.45      0.91 o 
   3   9   8        7.74        7.60      2.02 o 
   4   9   8        2.44        3.88      1.34 o 
   5   9   8        5.13        7.03      1.56 o 
   6   9   8        3.97        3.89      1.43 o 
   7   9   8        0.08        0.51      1.27 o 
  -2  10   8       12.30       12.24      2.82 o 
  -1  10   8       15.91       19.35      2.34 o 
   0  10   8        8.99       11.62      1.96 o 
   1  10   8       36.03       35.09      2.83 o 
   2  10   8        0.98        0.84      1.56 o 
   3  10   8        8.71        9.38      1.73 o 
   4  10   8       44.72       57.65      3.46 o 
   5  10   8        1.56        2.92      1.41 o 
   6  10   8        3.04        2.56      1.52 o 
   0  11   8        2.42        1.16      2.12 o 
   1  11   8        0.51        1.64      1.35 o 
   2  11   8        3.08        2.20      1.90 o 
   3  11   8        0.79        0.73      1.34 o 
   4  11   8        2.05        3.57      1.61 o 
   1  -6   9       27.47       31.70      4.09 o 
   2  -6   9       35.01       36.49      3.24 o 
   3  -6   9        8.70       10.16      2.10 o 
  -2  -5   9        0.71        1.87      1.99 o 
  -1  -5   9        3.47        3.27      2.10 o 
   0  -5   9        0.02        1.47      1.82 o 
   1  -5   9       17.01       22.32      3.52 o 
   2  -5   9        9.20       10.75      1.89 o 
   3  -5   9        0.21        1.63      1.34 o 
   4  -5   9        4.82        5.11      1.68 o 
   5  -5   9        2.73        2.53      1.52 o 
  -3  -4   9        0.19       -0.36      1.77 o 
  -2  -4   9       10.24       17.13      3.22 o 
  -1  -4   9       14.74       15.35      2.90 o 
   0  -4   9        5.86        9.15      2.35 o 
   1  -4   9        2.05        0.69      1.48 o 
   2  -4   9        6.96        7.28      1.59 o 
   3  -4   9       10.68       10.05      1.70 o 
   4  -4   9       40.22       47.98      4.09 o 
   5  -4   9       10.19       14.97      2.05 o 
   6  -4   9        0.20        0.52      1.30 o 
  -4  -3   9        8.05       14.07      2.32 o 
  -3  -3   9        4.06        3.39      2.20 o 
  -2  -3   9       20.51       24.43      3.52 o 
  -1  -3   9        0.02       -0.01      1.29 o 
   0  -3   9        4.44        8.42      2.11 o 
   1  -3   9        3.69        3.12      1.19 o 
   2  -3   9        2.47        4.46      1.32 o 
   3  -3   9        3.41        2.64      1.14 o 
   4  -3   9       28.95       30.80      5.04 o 
   5  -3   9        8.35        8.94      1.63 o 
   6  -3   9       29.21       32.81      2.79 o 
   7  -3   9       19.71       19.55      2.42 o 
  -4  -2   9        7.15       10.17      2.09 o 
  -3  -2   9        4.58        3.32      3.13 o 
  -2  -2   9        3.79        4.50      1.37 o 
  -1  -2   9       83.50       78.69      5.13 o 
   0  -2   9      101.94       94.83      5.60 o 
   1  -2   9       16.20       14.31      2.43 o 
   2  -2   9       13.35       12.34      2.54 o 
   3  -2   9       41.94       48.79      2.79 o 
   4  -2   9        0.21       -0.34      0.91 o 
   5  -2   9      139.13      139.36      5.22 o 
   6  -2   9        7.94        7.60      1.50 o 
   7  -2   9       14.76       13.92      4.14 o 
   8  -2   9        0.95        1.43      2.10 o 
  -5  -1   9       22.14       30.21      3.05 o 
  -4  -1   9        4.24        8.99      1.85 o 
  -3  -1   9        0.39        1.03      1.07 o 
  -2  -1   9        0.88        0.66      0.95 o 
  -1  -1   9        2.57        1.94      1.07 o 
   0  -1   9        3.22        1.12      0.89 o 
   1  -1   9        0.03       -0.51      0.71 o 
   2  -1   9      201.82      203.39      6.17 o 
   3  -1   9      167.65      184.54      5.88 o 
   4  -1   9       66.01       74.20      3.37 o 
   5  -1   9        4.38        4.86      1.25 o 
   6  -1   9       11.95       13.03      1.76 o 
   7  -1   9        0.36       -0.50      1.53 o 
   8  -1   9       15.93       13.99      3.06 o 
  -5   0   9       50.31       51.09      3.63 o 
  -4   0   9       17.31       19.94      3.10 o 
  -3   0   9        9.81        7.38      1.50 o 
  -2   0   9       28.79       27.28      6.58 o 
  -1   0   9       13.11       12.17      1.58 o 
   0   0   9       26.41       25.13      2.01 o 
   1   0   9      161.08      150.81      3.92 o 
   2   0   9        4.10        4.30      0.83 o 
   3   0   9        7.10        8.67      1.32 o 
   4   0   9      506.22      529.21     12.99 o 
   5   0   9      136.49      132.51      7.10 o 
   6   0   9       25.91       22.37      3.13 o 
   7   0   9        0.05       11.79      2.78 o 
   8   0   9       24.59       26.89      3.89 o 
   9   0   9       44.36       54.68      5.14 o 
  -5   1   9       31.31       32.26      3.10 o 
  -4   1   9        0.93        3.34      1.67 o 
  -3   1   9        6.24        7.06      1.45 o 
  -2   1   9        5.48        5.17      1.25 o 
  -1   1   9       21.54       17.91      2.33 o 
   0   1   9       59.30       56.12      2.73 o 
   1   1   9       11.57        9.77      1.29 o 
   2   1   9       20.03       19.18      1.32 o 
   3   1   9       13.78       15.78      1.24 o 
   4   1   9       66.39       67.22      2.99 o 
   5   1   9       30.86       29.28      3.35 o 
   6   1   9        2.73        1.40      1.18 o 
   7   1   9        0.09        0.22      1.52 o 
   8   1   9        0.60        1.30      1.81 o 
   9   1   9        4.62        2.58      2.10 o 
  -5   2   9        3.88        1.26      1.40 o 
  -4   2   9       11.61       12.41      1.91 o 
  -3   2   9        0.50        1.27      1.07 o 
  -2   2   9        7.27        6.04      1.28 o 
  -1   2   9       21.24       24.76      2.03 o 
   0   2   9       51.11       43.16      1.85 o 
   1   2   9       76.44       70.73      2.40 o 
   2   2   9       38.80       37.14      2.16 o 
   3   2   9       25.24       26.39      2.73 o 
   4   2   9       36.68       38.08      4.04 o 
   5   2   9       99.81       88.31      3.63 o 
   6   2   9       36.60       36.68      3.35 o 
   7   2   9        9.41        7.43      2.09 o 
  -5   3   9        1.01        0.94      1.47 o 
  -4   3   9       11.86       13.61      2.50 o 
  -3   3   9        1.29        3.23      1.19 o 
  -2   3   9        0.57        1.59      0.96 o 
  -1   3   9      225.64      214.95      6.47 o 
   0   3   9        1.11        1.53      0.86 o 
   1   3   9       35.15       35.65      2.32 o 
   2   3   9        0.42        0.11      0.76 o 
   3   3   9        0.47        0.91      0.85 o 
   4   3   9       11.54       10.71      2.27 o 
   5   3   9      103.64      103.39      4.13 o 
   6   3   9       12.88       14.80      1.89 o 
   7   3   9       52.70       51.66      3.01 o 
   8   3   9        4.95        3.19      1.77 o 
   9   3   9        3.89        6.13      2.31 o 
  -5   4   9        6.87        9.55      1.94 o 
  -4   4   9        0.22        0.82      1.10 o 
  -3   4   9       14.02       12.92      2.78 o 
  -2   4   9        1.30       -0.80      1.42 o 
  -1   4   9      135.11      134.17      7.10 o 
   0   4   9        9.94       11.76      1.48 o 
   1   4   9       37.67       31.99      2.12 o 
   2   4   9        1.71        1.35      1.36 o 
   3   4   9        4.18        8.42      3.05 o 
   4   4   9      156.85      143.52      6.61 o 
   5   4   9      182.92      168.85      9.02 o 
   6   4   9        3.18        2.77      1.17 o 
   7   4   9       44.14       40.31      2.78 o 
   8   4   9        0.00       -0.83      1.07 o 
   9   4   9        0.00        0.12      1.63 o 
  -4   5   9        2.72        2.35      1.97 o 
  -3   5   9        0.29       -0.22      1.46 o 
  -2   5   9        4.08        5.14      1.77 o 
  -1   5   9       18.66       22.29      3.20 o 
   0   5   9       57.84       52.22      2.68 o 
   1   5   9       37.71       35.10      2.19 o 
   2   5   9        0.34       -0.62      0.74 o 
   3   5   9       53.63       47.92      2.67 o 
   4   5   9       30.76       27.48      2.29 o 
   5   5   9       73.21       64.29      3.34 o 
   6   5   9       27.37       30.40      3.72 o 
   7   5   9        1.55        0.88      1.14 o 
   8   5   9        8.92        8.46      1.71 o 
   9   5   9       15.45       13.98      2.26 o 
  -4   6   9        8.18       10.17      2.85 o 
  -3   6   9       47.72       56.50      4.94 o 
  -2   6   9       23.87       25.41      3.51 o 
  -1   6   9        0.95        1.35      1.37 o 
   0   6   9      124.15      121.40      4.44 o 
   1   6   9        0.17        0.29      0.87 o 
   2   6   9      118.86      112.27      4.28 o 
   3   6   9      390.07      360.19     13.42 o 
   4   6   9      128.66      129.63      4.80 o 
   5   6   9        5.54        6.02      1.49 o 
   6   6   9        7.51        9.04      1.89 o 
   7   6   9        9.32       17.33      3.00 o 
   8   6   9       25.51       29.32      2.89 o 
   9   6   9        0.35       -0.45      1.39 o 
  -3   7   9        0.36        0.16      1.67 o 
  -2   7   9        0.06        1.09      1.69 o 
  -1   7   9        5.63        7.94      2.16 o 
   0   7   9        8.66        4.58      1.24 o 
   1   7   9       39.82       39.24      2.52 o 
   2   7   9      126.60      124.43      4.69 o 
   3   7   9        0.15        0.69      0.97 o 
   4   7   9        0.84        0.30      1.01 o 
   5   7   9        3.57        3.89      1.31 o 
   6   7   9        1.56        1.63      1.15 o 
   7   7   9        0.59        1.34      1.28 o 
   8   7   9       26.03       28.41      4.75 o 
  -3   8   9        2.51        4.46      2.23 o 
  -2   8   9        1.90        6.56      2.28 o 
  -1   8   9        0.55        3.03      1.74 o 
   0   8   9        4.62        6.62      1.51 o 
   1   8   9        4.18        6.06      1.44 o 
   2   8   9       88.15       85.58      5.39 o 
   3   8   9       48.66       51.23      3.38 o 
   4   8   9        0.07       -0.11      1.10 o 
   5   8   9        2.03        4.49      1.41 o 
   6   8   9        1.46        1.98      1.30 o 
   7   8   9       20.12       24.81      2.69 o 
  -2   9   9        1.18        0.95      1.80 o 
  -1   9   9        6.13        7.04      2.31 o 
   0   9   9       13.95       17.93      2.23 o 
   1   9   9        3.42        3.32      1.31 o 
   2   9   9        3.19        3.37      1.29 o 
   3   9   9        1.98        1.48      1.14 o 
   4   9   9        1.14        1.36      1.24 o 
   5   9   9        0.00        0.32      1.18 o 
   6   9   9       21.72       24.12      2.71 o 
   7   9   9        0.70        0.71      1.51 o 
   0  10   9       20.17       21.81      2.56 o 
   1  10   9       10.50       12.70      2.28 o 
   2  10   9        1.36        3.45      1.48 o 
   3  10   9        0.77       -0.48      1.20 o 
   4  10   9        0.60        0.54      1.33 o 
   5  10   9       23.15       28.73      2.95 o 
  -1  -4  10        0.05        1.14      1.89 o 
   0  -4  10        7.83        9.27      2.57 o 
   1  -4  10        8.20       13.11      2.76 o 
   2  -4  10        8.42       10.89      2.93 o 
   3  -4  10        0.54        1.56      1.45 o 
   4  -4  10       29.57       36.21      3.14 o 
   5  -4  10        1.29        0.64      1.79 o 
  -2  -3  10        4.46        6.68      2.35 o 
  -1  -3  10        1.73        4.31      2.29 o 
   0  -3  10        9.42        7.59      2.28 o 
   1  -3  10        0.03        0.94      1.61 o 
   2  -3  10       11.98        9.86      1.73 o 
   3  -3  10        3.93        3.75      1.45 o 
   4  -3  10        0.86        1.76      1.33 o 
   5  -3  10        2.48        3.85      1.53 o 
   6  -3  10       16.73       20.31      2.51 o 
  -3  -2  10        2.01       -0.71      1.37 o 
  -2  -2  10        2.49        5.56      2.06 o 
  -1  -2  10       16.61       17.26      3.04 o 
   0  -2  10        0.07       -0.13      1.36 o 
   1  -2  10        0.02       -0.35      1.34 o 
   2  -2  10       47.79       57.88      3.17 o 
   3  -2  10       16.21       23.89      3.64 o 
   4  -2  10      128.67      145.27      5.49 o 
   5  -2  10       24.74       23.56      2.43 o 
   6  -2  10        0.05        1.43      1.29 o 
   7  -2  10        5.13        6.69      2.67 o 
  -3  -1  10       12.88       16.72      2.35 o 
  -2  -1  10        0.12        0.54      1.07 o 
  -1  -1  10        6.68        4.73      1.29 o 
   0  -1  10       31.41       33.85      3.31 o 
   1  -1  10        2.88        3.02      1.54 o 
   2  -1  10        5.61        5.68      1.31 o 
   3  -1  10       56.99       59.38      3.09 o 
   4  -1  10        4.38        3.25      1.32 o 
   5  -1  10       16.71       15.10      2.95 o 
   6  -1  10       24.70       22.05      3.48 o 
   7  -1  10        0.53       -1.74      1.65 o 
  -4   0  10        6.80       12.99      2.20 o 
  -3   0  10       10.26       10.57      1.90 o 
  -2   0  10        8.53       13.46      1.96 o 
  -1   0  10       12.90       11.87      2.33 o 
   0   0  10        0.38        1.74      0.98 o 
   1   0  10       71.12       65.81      4.36 o 
   2   0  10       18.38       19.54      1.88 o 
   3   0  10       99.93       99.46      3.96 o 
   4   0  10      141.57      144.16      7.50 o 
   5   0  10       71.85       86.20      5.78 o 
   6   0  10       17.07       17.81      3.16 o 
   7   0  10        0.05        0.08      1.91 o 
   8   0  10       70.03       85.44      6.28 o 
  -4   1  10       61.14       70.58      4.04 o 
  -3   1  10        0.57        2.61      1.36 o 
  -2   1  10        1.71        0.71      1.06 o 
  -1   1  10        3.17        4.08      1.17 o 
   0   1  10       62.46       59.09      2.97 o 
   1   1  10       34.75       34.95      1.85 o 
   2   1  10        2.15        2.06      0.93 o 
   3   1  10       89.23       90.77      5.35 o 
   4   1  10        5.94        6.09      1.95 o 
   5   1  10       20.94       23.61      3.22 o 
   6   1  10       29.89       27.89      3.58 o 
   7   1  10       14.25       14.40      2.91 o 
   8   1  10        8.29       13.07      3.01 o 
  -4   2  10        6.63        8.32      1.83 o 
  -3   2  10        1.00        1.95      1.24 o 
  -2   2  10        1.66        1.57      1.10 o 
  -1   2  10       41.50       41.11      3.78 o 
   0   2  10      114.65      122.63      6.67 o 
   1   2  10        1.58        0.20      0.93 o 
   2   2  10       18.48       13.65      1.61 o 
   3   2  10       37.33       36.45      2.36 o 
   4   2  10       40.85       34.95      3.02 o 
  -4   3  10        0.16       -0.11      1.31 o 
  -3   3  10        2.33        1.36      1.90 o 
  -2   3  10        7.98        8.90      2.52 o 
  -1   3  10        7.89       12.94      2.72 o 
   0   3  10       14.72       16.47      2.84 o 
   1   3  10        5.83        7.63      1.36 o 
   2   3  10        5.66        6.65      1.27 o 
   3   3  10        6.41        7.62      1.41 o 
   4   3  10        4.40        6.06      1.30 o 
   5   3  10        0.97        0.96      1.09 o 
   6   3  10       51.76       54.24      3.19 o 
   7   3  10        1.56        2.26      1.86 o 
   8   3  10        4.35        6.33      2.38 o 
  -4   4  10       18.69       21.32      3.90 o 
  -3   4  10        9.45        9.37      2.77 o 
  -2   4  10        0.75       -0.12      1.64 o 
  -1   4  10        0.38        0.56      1.50 o 
   0   4  10      104.68      113.42      6.50 o 
   1   4  10        3.48        7.35      1.37 o 
   2   4  10        0.97        1.20      0.93 o 
   3   4  10        1.16        1.88      1.02 o 
   4   4  10        9.61        7.16      1.38 o 
   5   4  10       14.23       12.68      1.82 o 
   6   4  10        9.36        8.35      2.73 o 
   7   4  10       39.09       33.56      2.91 o 
   8   4  10        2.10        2.01      1.92 o 
  -3   5  10        7.21        7.56      2.58 o 
  -2   5  10        0.03        2.15      1.87 o 
  -1   5  10        3.64        4.14      2.04 o 
   0   5  10       80.77       73.35      5.25 o 
   1   5  10       51.08       52.20      2.85 o 
   2   5  10        2.97        1.32      1.03 o 
   3   5  10        2.95        2.73      1.19 o 
   4   5  10       33.88       33.74      5.01 o 
   5   5  10       16.53       14.31      1.94 o 
   6   5  10        5.43        7.33      1.64 o 
   7   5  10       14.87       15.12      2.08 o 
   8   5  10        8.36        9.89      1.91 o 
  -3   6  10        0.98        3.59      2.21 o 
  -2   6  10        4.11        5.91      2.28 o 
  -1   6  10        6.26        3.87      1.93 o 
   0   6  10       34.47       36.57      4.18 o 
   1   6  10      229.29      214.54      6.63 o 
   2   6  10       44.76       42.81      2.71 o 
   3   6  10       25.38       28.77      2.40 o 
   4   6  10        8.22        6.15      1.47 o 
   5   6  10       13.48       12.57      1.95 o 
   6   6  10        2.15        1.76      1.31 o 
   7   6  10        0.59        1.73      1.30 o 
   8   6  10        0.47        0.79      2.06 o 
  -2   7  10        2.39        1.15      1.82 o 
  -1   7  10       14.76       17.20      3.03 o 
   0   7  10       11.15       13.92      2.81 o 
   1   7  10      138.92      139.10      5.15 o 
   2   7  10        0.43       -0.89      1.06 o 
   3   7  10        2.02        2.61      1.23 o 
   4   7  10       34.70       33.35      2.73 o 
   5   7  10       26.12       27.49      2.64 o 
   6   7  10        4.70       -0.06      1.17 o 
   7   7  10        0.18        0.00      1.32 o 
  -1   8  10        0.50       -0.12      1.74 o 
   0   8  10        0.67       -0.05      1.71 o 
   1   8  10        0.36        0.03      1.12 o 
   2   8  10       41.54       36.48      3.59 o 
   3   8  10       18.85       18.38      2.21 o 
   4   8  10        7.52        9.06      1.77 o 
   5   8  10        0.51        0.76      1.26 o 
   6   8  10        2.13        3.23      1.44 o 
   7   8  10        7.13       10.90      2.05 o 
   0   9  10        3.01        4.38      2.22 o 
   1   9  10        0.28        0.53      1.25 o 
   2   9  10        0.02        1.23      1.29 o 
   3   9  10        1.60        3.39      1.85 o 
   4   9  10        1.70        2.22      1.38 o 
   5   9  10       36.27       41.51      3.37 o 
   6   9  10        0.35        0.78      2.07 o 
   2  10  10        0.71        0.23      1.26 o 
   3  10  10        4.96        5.50      1.67 o 
   1  -3  11        0.07       -0.06      1.84 o 
   2  -3  11       36.55       55.82      4.91 o 
   3  -3  11        0.92       -0.01      1.44 o 
  -1  -2  11        0.05        0.40      2.00 o 
   0  -2  11        0.37        1.19      2.04 o 
   1  -2  11        0.02       -0.17      1.61 o 
   2  -2  11       59.55       73.82      5.44 o 
   3  -2  11       33.87       35.82      2.94 o 
   4  -2  11       20.81       25.42      2.99 o 
   5  -2  11        4.10        4.85      2.55 o 
  -1  -1  11        3.70        4.30      2.18 o 
   0  -1  11        1.85        2.73      1.73 o 
   1  -1  11       34.73       34.38      3.74 o 
   2  -1  11       21.41       18.89      3.00 o 
   3  -1  11        9.69        9.86      1.69 o 
   4  -1  11       23.69       27.88      3.84 o 
   5  -1  11        0.66        0.56      1.85 o 
   6  -1  11        7.89        8.80      2.76 o 
  -2   0  11        0.76        2.26      1.50 o 
  -1   0  11        4.51        8.43      1.71 o 
   0   0  11        0.42       -0.30      1.43 o 
   1   0  11        4.25        8.23      2.23 o 
   2   0  11       20.63       19.99      2.87 o 
   3   0  11      139.79      152.87      7.79 o 
   4   0  11        0.00        0.84      1.66 o 
   5   0  11        7.38        9.29      2.49 o 
   6   0  11       24.73       32.10      4.24 o 
   7   0  11       10.97       18.58      3.49 o 
  -2   1  11        1.08        1.96      1.28 o 
  -1   1  11        0.11       -0.01      1.13 o 
   0   1  11        1.36        2.51      1.76 o 
   1   1  11        4.48        3.18      1.78 o 
   3   1  11        7.69        6.15      2.00 o 
   4   1  11        0.29        1.72      1.52 o 
   5   1  11        2.70        0.80      1.66 o 
   6   1  11       93.53      101.14      6.54 o 
   7   1  11       10.52        9.36      2.70 o 
  -2   2  11        0.04       -0.20      2.05 o 
  -1   2  11       14.41       13.12      2.90 o 
   0   2  11        0.04        0.04      1.52 o 
   1   2  11        3.02        3.81      1.86 o 
   2   2  11       15.63       18.58      2.02 o 
   3   2  11        3.63        3.43      1.25 o 
   4   2  11        1.05        2.12      1.63 o 
  -2   3  11        3.73        2.64      2.21 o 
  -1   3  11        2.68        5.01      2.32 o 
   0   3  11       11.83        9.29      2.46 o 
   1   3  11       13.13        5.98      2.00 o 
   2   3  11        0.04       -0.83      0.98 o 
   3   3  11        6.57        6.35      1.46 o 
   4   3  11        0.02        0.35      1.04 o 
   5   3  11        3.20        8.00      2.42 o 
   6   3  11        0.05       -0.88      1.76 o 
   7   3  11        5.17        4.17      2.27 o 
  -2   4  11        8.04        9.52      3.04 o 
  -1   4  11        1.45        1.29      2.07 o 
   0   4  11       12.19        7.24      2.26 o 
   1   4  11        0.04        0.12      1.57 o 
   2   4  11        1.20        1.89      1.13 o 
   3   4  11        4.62        5.60      1.44 o 
   4   4  11       47.42       45.14      2.83 o 
   5   4  11       47.97       42.34      3.02 o 
   6   4  11       38.60       40.85      3.09 o 
   7   4  11       35.95       38.82      4.55 o 
  -2   5  11       13.92       20.55      3.78 o 
  -1   5  11        0.28        3.14      2.27 o 
   0   5  11       21.71       30.45      4.01 o 
   1   5  11        1.88        1.70      1.78 o 
   2   5  11        0.59       -0.05      0.98 o 
   3   5  11        6.34        6.11      1.48 o 
   4   5  11       12.64       14.69      1.97 o 
   5   5  11        1.46        0.62      1.23 o 
   6   5  11       11.12        9.06      1.83 o 
   7   5  11        0.29        0.61      1.31 o 
  -1   6  11        0.04        1.43      1.92 o 
   0   6  11       48.09       50.78      5.02 o 
   1   6  11        2.16        3.06      1.33 o 
   2   6  11        5.96        6.19      1.49 o 
   3   6  11       31.81       32.08      4.77 o 
   4   6  11        0.60        2.04      1.73 o 
   5   6  11        1.09        0.56      1.26 o 
   6   6  11        8.41        5.25      2.94 o 
   7   6  11       22.30       24.36      2.68 o 
  -1   7  11       33.02       39.42      4.76 o 
   0   7  11       19.41       25.45      3.90 o 
   1   7  11        4.40        3.67      1.46 o 
   2   7  11      127.01      137.35      7.02 o 
   3   7  11       19.37       19.70      5.74 o 
   4   7  11        2.88        2.86      1.37 o 
   5   7  11       15.08       13.37      2.10 o 
   6   7  11        3.95        4.09      1.60 o 
   0   8  11       10.09       13.69      3.29 o 
   1   8  11       37.53       40.36      3.16 o 
   2   8  11      125.03      119.72      5.02 o 
   3   8  11        5.42        4.18      1.61 o 
   4   8  11        6.28        7.18      1.74 o 
   5   8  11        0.29       -2.56      2.25 o 
   3   9  11        7.17       10.01      2.74 o 
   3   0  12       24.93       27.18      3.71 o 
   4   0  12        0.12       -0.74      1.71 o 
   5   0  12        0.47        1.13      1.89 o 
   5   1  12        2.70        1.29      1.89 o 
   0   2  12        0.44       -1.28      1.94 o 
   1   2  12        0.38        2.79      2.02 o 
   3   2  12       16.41       17.76      3.15 o 
   4   2  12        6.87        6.76      2.53 o 
   5   2  12       11.86       13.51      3.10 o 
   6   2  12        0.85        3.92      2.26 o 
  -1   3  12        3.69        1.75      2.27 o 
   0   3  12        2.05        0.68      2.02 o 
   1   3  12        0.04        0.70      1.85 o 
   2   3  12       27.15       30.03      3.70 o 
   3   3  12        9.28       10.52      3.20 o 
   4   3  12        6.38        9.27      2.65 o 
   5   3  12        1.39        2.60      2.05 o 
   6   3  12        0.68        1.65      1.94 o 
   0   4  12        1.40        3.91      2.35 o 
   1   4  12        4.27        6.48      2.37 o 
   2   4  12        6.60       10.23      3.64 o 
   3   4  12        0.02       -0.03      1.17 o 
   4   4  12       19.99       21.57      2.38 o 
   5   4  12        2.24        2.37      1.39 o 
   6   4  12        0.00       -0.37      1.98 o 
   0   5  12        5.45        7.43      2.60 o 
   1   5  12        0.40        0.45      1.79 o 
   2   5  12       12.67       16.79      2.96 o 
   3   5  12        8.57        9.40      1.83 o 
   4   5  12        0.01        1.20      1.30 o 
   5   5  12        4.34        2.12      1.46 o 
   6   5  12        3.85        4.22      1.65 o 
   1   6  12        2.10        3.03      2.36 o 
   2   6  12       18.52       19.28      5.52 o 
   3   6  12        0.74       -0.93      1.16 o 
   4   6  12        1.55        1.32      1.40 o 
   5   6  12        0.41       -0.20      1.30 o 
   2   7  12       10.90       10.50      1.93 o 
   3   7  12        1.18        0.16      1.25 o 
   4   7  12        1.08        1.50      1.42 o 
                                                 
